# Supplementary material for: Dissecting trophoblastic heterogeneity in abnormal pregnancy: Insights from comparative analysis of twin-pregnancy with hydatidiform mole and coexisting live fetus
Source: Genes Dis. 2025 Apr 28;13(1):101651. doi: 10.1016/j.gendis.2025.101651 (PMC12624585; doi:10.1016/j.gendis.2025.101651)
Supplement: Multimedia component 2 [file mmc2.xlsx]

## Sheet: CTB1 GO
ID	Description	GeneRatio	BgRatio	pvalue	p.adjust	qvalue	geneID	Count
GO:0006260	DNA replication	30/79	260/18723	1.04952e-35	1.51236e-32	1.1843e-32	RRM2/PCNA/PCLAF/CENPX/FBXO5/ESCO2/RRM1/FEN1/ORC6/CDT1/GMNN/CDK1/DUT/NASP/MCM10/DTL/CHAF1A/LIG1/RAD51/CDC6/MCM7/ATAD5/SMC3/BRCA2/GINS2/POLD3/RFC4/RFC2/MCM3/JUN	30
GO:0006261	DNA-dependent DNA replication	17/79	151/18723	5.35635e-20	3.85925e-17	3.02211e-17	PCNA/CENPX/FBXO5/FEN1/ORC6/CDT1/GMNN/MCM10/LIG1/RAD51/CDC6/MCM7/BRCA2/POLD3/RFC4/RFC2/MCM3	17
GO:0006275	regulation of DNA replication	13/79	107/18723	6.31781e-16	3.03465e-13	2.37638e-13	PCNA/FBXO5/ESCO2/CDT1/GMNN/CDK1/CDC6/ATAD5/SMC3/BRCA2/RFC4/RFC2/JUN	13
GO:0044786	cell cycle DNA replication	9/79	41/18723	8.32355e-14	2.99856e-11	2.34812e-11	PCNA/FBXO5/FEN1/CDT1/GMNN/LIG1/RAD51/BRCA2/MCM3	9
GO:0000280	nuclear division	18/79	439/18723	2.40303e-13	6.92552e-11	5.42325e-11	CENPX/FBXO5/MKI67/CDCA5/PKMYT1/CDT1/MYBL2/ZWINT/KIF23/CENPK/RAD51AP1/RAD51/CDC6/SMC3/BRCA2/SMC4/AURKB/SMC1A	18
GO:0007059	chromosome segregation	16/79	346/18723	9.83849e-13	2.25168e-10	1.76325e-10	CENPX/FBXO5/MKI67/ESCO2/CDCA5/FEN1/CDT1/ZWINT/KIF23/CENPK/CDC6/SMC3/SMC4/AURKB/SMC1A/BRCA1	16
GO:0071103	DNA conformation change	15/79	290/18723	1.09381e-12	2.25168e-10	1.76325e-10	HELLS/ASF1B/CDCA5/CDK1/NASP/HMGB2/HMGB1/CHAF1A/RAD51/MCM7/SMC4/DNAJC9/RFC4/RFC2/MCM3	15
GO:0048285	organelle fission	18/79	488/18723	1.43371e-12	2.58247e-10	2.02229e-10	CENPX/FBXO5/MKI67/CDCA5/PKMYT1/CDT1/MYBL2/ZWINT/KIF23/CENPK/RAD51AP1/RAD51/CDC6/SMC3/BRCA2/SMC4/AURKB/SMC1A	18
GO:0006302	double-strand break repair	14/79	251/18723	2.41624e-12	3.37172e-10	2.64033e-10	ESCO2/CDCA5/FEN1/DEK/HMGB2/HMGB1/RAD51AP1/RAD51/MCM7/BRCA2/FUS/GINS2/BRCA1/MCM3	14
GO:0033260	nuclear DNA replication	8/79	37/18723	2.44203e-12	3.37172e-10	2.64033e-10	PCNA/FEN1/CDT1/GMNN/LIG1/RAD51/BRCA2/MCM3	8
GO:0000819	sister chromatid segregation	13/79	202/18723	2.57383e-12	3.37172e-10	2.64033e-10	FBXO5/ESCO2/CDCA5/FEN1/CDT1/ZWINT/KIF23/CENPK/CDC6/SMC3/SMC4/AURKB/SMC1A	13
GO:0098813	nuclear chromosome segregation	14/79	281/18723	1.10741e-11	1.32982e-09	1.04136e-09	CENPX/FBXO5/ESCO2/CDCA5/FEN1/CDT1/ZWINT/KIF23/CENPK/CDC6/SMC3/SMC4/AURKB/SMC1A	14
GO:0140014	mitotic nuclear division	14/79	287/18723	1.46981e-11	1.62923e-09	1.27582e-09	FBXO5/MKI67/CDCA5/PKMYT1/CDT1/MYBL2/ZWINT/KIF23/CENPK/CDC6/SMC3/SMC4/AURKB/SMC1A	14
GO:0006271	DNA strand elongation involved in DNA replication	6/79	15/18723	2.25804e-11	2.32417e-09	1.82001e-09	PCNA/LIG1/MCM7/POLD3/RFC4/MCM3	6
GO:0065004	protein-DNA complex assembly	12/79	201/18723	4.60065e-11	4.41969e-09	3.46098e-09	CENPX/HELLS/ASF1B/CDT1/GMNN/NASP/HMGB2/HMGB1/CENPK/CHAF1A/RAD51/DNAJC9	12
GO:0000070	mitotic sister chromatid segregation	11/79	168/18723	1.16512e-10	1.04934e-08	8.21716e-09	FBXO5/CDCA5/CDT1/ZWINT/KIF23/CENPK/CDC6/SMC3/SMC4/AURKB/SMC1A	11
GO:0090068	positive regulation of cell cycle process	12/79	236/18723	2.95605e-10	2.50569e-08	1.96216e-08	FBXO5/CDCA5/FEN1/CDT1/CDK1/KIF23/EZH2/DTL/RAD51AP1/CDC6/ATAD5/AURKB	12
GO:0022616	DNA strand elongation	6/79	22/18723	3.28825e-10	2.63242e-08	2.0614e-08	PCNA/LIG1/MCM7/POLD3/RFC4/MCM3	6
GO:0071824	protein-DNA complex subunit organization	12/79	241/18723	3.76131e-10	2.85266e-08	2.23387e-08	CENPX/HELLS/ASF1B/CDT1/GMNN/NASP/HMGB2/HMGB1/CENPK/CHAF1A/RAD51/DNAJC9	12
GO:0045787	positive regulation of cell cycle	13/79	313/18723	6.09892e-10	4.39427e-08	3.44107e-08	FBXO5/CDCA5/FEN1/CDT1/CDK1/KIF23/EZH2/DTL/RAD51AP1/CDC6/ATAD5/BRCA2/AURKB	13
GO:0090329	regulation of DNA-dependent DNA replication	7/79	46/18723	8.51045e-10	5.83979e-08	4.57304e-08	PCNA/FBXO5/CDT1/GMNN/BRCA2/RFC4/RFC2	7
GO:1901991	negative regulation of mitotic cell cycle phase transition	10/79	179/18723	4.03987e-09	2.64611e-07	2.07212e-07	FBXO5/CLSPN/CDT1/CDK1/ZWINT/EZH2/DTL/CDC6/AURKB/BRCA1	10
GO:0071897	DNA biosynthetic process	10/79	180/18723	4.26312e-09	2.67094e-07	2.09156e-07	TYMS/PCNA/PCLAF/TK1/DTL/LIG1/AURKB/POLD3/RFC4/RFC2	10
GO:0006310	DNA recombination	12/79	305/18723	5.44143e-09	3.26712e-07	2.55843e-07	CENPX/FEN1/HMGB2/HMGB1/RAD51AP1/RAD51/MCM7/BRCA2/FUS/GINS2/BRCA1/MCM3	12
GO:0006270	DNA replication initiation	6/79	34/18723	5.69375e-09	3.28188e-07	2.56998e-07	ORC6/CDT1/MCM10/CDC6/MCM7/MCM3	6
GO:0009314	response to radiation	14/79	456/18723	6.21529e-09	3.37726e-07	2.64467e-07	PCNA/PCLAF/RRM1/FEN1/DTL/RAD51AP1/RAD51/USP1/BRCA2/AURKB/POLD3/SMC1A/BRCA1/JUN	14
GO:0007346	regulation of mitotic cell cycle	14/79	457/18723	6.39061e-09	3.37726e-07	2.64467e-07	FBXO5/MKI67/CLSPN/CDCA5/PKMYT1/CDT1/CDK1/ZWINT/EZH2/DTL/CDC6/BRCA2/AURKB/BRCA1	14
GO:0000724	double-strand break repair via homologous recombination	9/79	138/18723	6.56234e-09	3.37726e-07	2.64467e-07	FEN1/RAD51AP1/RAD51/MCM7/BRCA2/FUS/GINS2/BRCA1/MCM3	9
GO:0000725	recombinational repair	9/79	140/18723	7.44823e-09	3.61147e-07	2.82807e-07	FEN1/RAD51AP1/RAD51/MCM7/BRCA2/FUS/GINS2/BRCA1/MCM3	9
GO:1901988	negative regulation of cell cycle phase transition	11/79	249/18723	7.51867e-09	3.61147e-07	2.82807e-07	FBXO5/CLSPN/CDT1/CDK1/ZWINT/EZH2/DTL/WDR76/CDC6/AURKB/BRCA1	11
GO:1901987	regulation of cell cycle phase transition	13/79	390/18723	8.66985e-09	4.03008e-07	3.15589e-07	FBXO5/CLSPN/CDCA5/CDT1/CDK1/ZWINT/EZH2/DTL/WDR76/CDC6/ATAD5/AURKB/BRCA1	13
GO:1902749	regulation of cell cycle G2/M phase transition	8/79	102/18723	1.11357e-08	4.88211e-07	3.82309e-07	FBXO5/CLSPN/CDK1/DTL/CDC6/ATAD5/AURKB/BRCA1	8
GO:0006323	DNA packaging	10/79	199/18723	1.11804e-08	4.88211e-07	3.82309e-07	HELLS/ASF1B/CDCA5/CDK1/NASP/HMGB2/HMGB1/CHAF1A/SMC4/DNAJC9	10
GO:0044839	cell cycle G2/M phase transition	9/79	148/18723	1.21284e-08	5.14032e-07	4.02529e-07	FBXO5/CLSPN/PKMYT1/CDK1/DTL/CDC6/ATAD5/AURKB/BRCA1	9
GO:0044772	mitotic cell cycle phase transition	13/79	424/18723	2.3334e-08	9.60694e-07	7.52302e-07	FBXO5/CLSPN/CDCA5/PKMYT1/CDT1/CDK1/ZWINT/NASP/EZH2/DTL/CDC6/AURKB/BRCA1	13
GO:2001020	regulation of response to DNA damage stimulus	10/79	219/18723	2.7819e-08	1.11353e-06	8.71989e-07	PCNA/FBXO5/DEK/HMGB1/WDR76/RAD51AP1/RAD51/USP1/FUS/BRCA1	10
GO:1901989	positive regulation of cell cycle phase transition	8/79	115/18723	2.87445e-08	1.11948e-06	8.76647e-07	FBXO5/CDCA5/CDT1/CDK1/EZH2/DTL/CDC6/ATAD5	8
GO:0051052	regulation of DNA metabolic process	12/79	359/18723	3.32179e-08	1.25966e-06	9.86416e-07	PCNA/CDT1/DEK/HMGB1/RAD51AP1/RAD51/USP1/FUS/AURKB/RFC4/RFC2/BRCA1	12
GO:0000075	cell cycle checkpoint signaling	9/79	169/18723	3.848e-08	1.42179e-06	1.11337e-06	CLSPN/CDT1/CDK1/ZWINT/DTL/WDR76/CDC6/AURKB/BRCA1	9
GO:0010948	negative regulation of cell cycle process	11/79	294/18723	4.16122e-08	1.49908e-06	1.1739e-06	FBXO5/CLSPN/CDT1/CDK1/ZWINT/EZH2/DTL/WDR76/CDC6/AURKB/BRCA1	11
GO:1901990	regulation of mitotic cell cycle phase transition	11/79	299/18723	4.94173e-08	1.73684e-06	1.36009e-06	FBXO5/CLSPN/CDCA5/CDT1/CDK1/ZWINT/EZH2/DTL/CDC6/AURKB/BRCA1	11
GO:0045930	negative regulation of mitotic cell cycle	10/79	235/18723	5.41255e-08	1.85702e-06	1.4542e-06	FBXO5/CLSPN/CDT1/CDK1/ZWINT/EZH2/DTL/CDC6/AURKB/BRCA1	10
GO:0007093	mitotic cell cycle checkpoint signaling	8/79	129/18723	7.06502e-08	2.33734e-06	1.83033e-06	CLSPN/CDT1/CDK1/ZWINT/DTL/CDC6/AURKB/BRCA1	8
GO:0045786	negative regulation of cell cycle	12/79	385/18723	7.13691e-08	2.33734e-06	1.83033e-06	FBXO5/CLSPN/CDT1/GMNN/CDK1/ZWINT/EZH2/DTL/WDR76/CDC6/AURKB/BRCA1	12
GO:0006282	regulation of DNA repair	8/79	130/18723	7.5029e-08	2.40259e-06	1.88143e-06	PCNA/DEK/HMGB1/RAD51AP1/RAD51/USP1/FUS/BRCA1	8
GO:0032392	DNA geometric change	7/79	90/18723	1.02423e-07	3.20851e-06	2.51252e-06	HMGB2/HMGB1/RAD51/MCM7/RFC4/RFC2/MCM3	7
GO:0000086	G2/M transition of mitotic cell cycle	8/79	137/18723	1.12756e-07	3.45705e-06	2.70715e-06	FBXO5/CLSPN/PKMYT1/CDK1/DTL/CDC6/AURKB/BRCA1	8
GO:0034502	protein localization to chromosome	7/79	92/18723	1.19289e-07	3.58116e-06	2.80434e-06	ESCO2/CDCA5/CDT1/CDK1/EZH2/BRCA2/AURKB	7
GO:0010389	regulation of G2/M transition of mitotic cell cycle	7/79	94/18723	1.38442e-07	4.07132e-06	3.18818e-06	FBXO5/CLSPN/CDK1/DTL/CDC6/AURKB/BRCA1	7
GO:0051054	positive regulation of DNA metabolic process	9/79	201/18723	1.70314e-07	4.90846e-06	3.84373e-06	PCNA/HMGB1/RAD51AP1/RAD51/FUS/AURKB/RFC4/RFC2/BRCA1	9
GO:0010972	negative regulation of G2/M transition of mitotic cell cycle	6/79	60/18723	1.94293e-07	5.48973e-06	4.29891e-06	CLSPN/CDK1/DTL/CDC6/AURKB/BRCA1	6
GO:0009411	response to UV	8/79	149/18723	2.15606e-07	5.97477e-06	4.67874e-06	PCNA/PCLAF/FEN1/DTL/USP1/BRCA2/AURKB/POLD3	8
GO:1902750	negative regulation of cell cycle G2/M phase transition	6/79	62/18723	2.36986e-07	6.44335e-06	5.04567e-06	CLSPN/CDK1/DTL/CDC6/AURKB/BRCA1	6
GO:1902969	mitotic DNA replication	4/79	14/18723	2.84551e-07	7.5933e-06	5.94618e-06	LIG1/RAD51/BRCA2/MCM3	4
GO:0009263	deoxyribonucleotide biosynthetic process	4/79	15/18723	3.86782e-07	9.97987e-06	7.81505e-06	TYMS/RRM2/RRM1/DUT	4
GO:0140694	non-membrane-bounded organelle assembly	11/79	367/18723	3.87837e-07	9.97987e-06	7.81505e-06	CENPX/FBXO5/TUBB/MYBL2/KIF23/CENPK/CEP152/SMC3/AURKB/SMC1A/BRCA1	11
GO:0051225	spindle assembly	7/79	117/18723	6.20762e-07	1.56933e-05	1.22891e-05	FBXO5/TUBB/MYBL2/KIF23/SMC3/AURKB/SMC1A	7
GO:0045740	positive regulation of DNA replication	5/79	40/18723	6.89533e-07	1.71313e-05	1.34152e-05	PCNA/CDT1/CDK1/ATAD5/JUN	5
GO:0045931	positive regulation of mitotic cell cycle	7/79	121/18723	7.79731e-07	1.90439e-05	1.4913e-05	FBXO5/CDCA5/CDT1/CDK1/DTL/CDC6/BRCA2	7
GO:0031570	DNA integrity checkpoint signaling	7/79	123/18723	8.7122e-07	2.09238e-05	1.63851e-05	CLSPN/CDT1/CDK1/DTL/WDR76/CDC6/BRCA1	7
GO:0007051	spindle organization	8/79	184/18723	1.07486e-06	2.53914e-05	1.98836e-05	FBXO5/STMN1/TUBB/MYBL2/KIF23/SMC3/AURKB/SMC1A	8
GO:0006325	chromatin organization	11/79	409/18723	1.12638e-06	2.61792e-05	2.05004e-05	HELLS/MKI67/ATAD2/ASF1B/DEK/NASP/HMGB2/EZH2/HMGB1/CHAF1A/DNAJC9	11
GO:0044818	mitotic G2/M transition checkpoint	5/79	46/18723	1.40832e-06	3.22125e-05	2.5225e-05	CLSPN/CDK1/DTL/CDC6/BRCA1	5
GO:0051321	meiotic cell cycle	9/79	261/18723	1.52226e-06	3.42747e-05	2.68399e-05	CENPX/FBXO5/PKMYT1/RAD51AP1/RAD51/SMC3/BRCA2/SMC4/SMC1A	9
GO:0051783	regulation of nuclear division	7/79	139/18723	1.98299e-06	4.39614e-05	3.44254e-05	FBXO5/MKI67/PKMYT1/CDT1/ZWINT/RAD51AP1/AURKB	7
GO:0051983	regulation of chromosome segregation	6/79	91/18723	2.33222e-06	5.09202e-05	3.98747e-05	FBXO5/MKI67/CDT1/ZWINT/CDC6/AURKB	6
GO:0051383	kinetochore organization	4/79	23/18723	2.44558e-06	5.25983e-05	4.11887e-05	CENPX/CDT1/CENPK/SMC4	4
GO:1901992	positive regulation of mitotic cell cycle phase transition	6/79	93/18723	2.64924e-06	5.61405e-05	4.39626e-05	FBXO5/CDCA5/CDT1/CDK1/DTL/CDC6	6
GO:0051304	chromosome separation	6/79	96/18723	3.18989e-06	6.66178e-05	5.21672e-05	CENPX/FBXO5/CDT1/ZWINT/CDC6/AURKB	6
GO:0031497	chromatin assembly	7/79	151/18723	3.44256e-06	7.08675e-05	5.54951e-05	HELLS/ASF1B/NASP/HMGB2/HMGB1/CHAF1A/DNAJC9	7
GO:0030071	regulation of mitotic metaphase/anaphase transition	5/79	60/18723	5.35844e-06	0.000108754	8.51631e-05	FBXO5/CDT1/ZWINT/CDC6/AURKB	5
GO:0007062	sister chromatid cohesion	5/79	62/18723	6.30723e-06	0.000124503	9.74961e-05	ESCO2/CDCA5/FEN1/SMC3/SMC1A	5
GO:0007091	metaphase/anaphase transition of mitotic cell cycle	5/79	62/18723	6.30723e-06	0.000124503	9.74961e-05	FBXO5/CDT1/ZWINT/CDC6/AURKB	5
GO:1902099	regulation of metaphase/anaphase transition of cell cycle	5/79	63/18723	6.82846e-06	0.00013297	0.000104127	FBXO5/CDT1/ZWINT/CDC6/AURKB	5
GO:0007088	regulation of mitotic nuclear division	6/79	110/18723	7.03321e-06	0.000135131	0.000105819	FBXO5/MKI67/PKMYT1/CDT1/ZWINT/AURKB	6
GO:0034508	centromere complex assembly	4/79	30/18723	7.40087e-06	0.000138502	0.000108458	CENPX/HELLS/NASP/CENPK	4
GO:1902751	positive regulation of cell cycle G2/M phase transition	4/79	30/18723	7.40087e-06	0.000138502	0.000108458	FBXO5/CDK1/DTL/ATAD5	4
GO:0010965	regulation of mitotic sister chromatid separation	5/79	65/18723	7.97177e-06	0.000143592	0.000112444	FBXO5/CDT1/ZWINT/CDC6/AURKB	5
GO:0044784	metaphase/anaphase transition of cell cycle	5/79	65/18723	7.97177e-06	0.000143592	0.000112444	FBXO5/CDT1/ZWINT/CDC6/AURKB	5
GO:0090307	mitotic spindle assembly	5/79	65/18723	7.97177e-06	0.000143592	0.000112444	MYBL2/KIF23/SMC3/AURKB/SMC1A	5
GO:0006301	postreplication repair	4/79	31/18723	8.47013e-06	0.000150685	0.000117998	PCNA/PCLAF/DTL/BRCA1	4
GO:0051306	mitotic sister chromatid separation	5/79	67/18723	9.25965e-06	0.000162721	0.000127424	FBXO5/CDT1/ZWINT/CDC6/AURKB	5
GO:0008156	negative regulation of DNA replication	4/79	32/18723	9.6492e-06	0.000167524	0.000131185	FBXO5/GMNN/CDC6/BRCA2	4
GO:0006333	chromatin assembly or disassembly	7/79	177/18723	9.79386e-06	0.000168011	0.000131567	HELLS/ASF1B/NASP/HMGB2/HMGB1/CHAF1A/DNAJC9	7
GO:0007052	mitotic spindle organization	6/79	120/18723	1.16006e-05	0.000196665	0.000154005	STMN1/MYBL2/KIF23/SMC3/AURKB/SMC1A	6
GO:0007095	mitotic G2 DNA damage checkpoint signaling	4/79	34/18723	1.23647e-05	0.000207181	0.000162239	CLSPN/CDK1/DTL/BRCA1	4
GO:0033045	regulation of sister chromatid segregation	5/79	72/18723	1.31961e-05	0.000216087	0.000169214	FBXO5/CDT1/ZWINT/CDC6/AURKB	5
GO:1905818	regulation of chromosome separation	5/79	72/18723	1.31961e-05	0.000216087	0.000169214	FBXO5/CDT1/ZWINT/CDC6/AURKB	5
GO:0000731	DNA synthesis involved in DNA repair	4/79	35/18723	1.39155e-05	0.000221161	0.000173187	PCNA/PCLAF/DTL/POLD3	4
GO:0006298	mismatch repair	4/79	35/18723	1.39155e-05	0.000221161	0.000173187	PCNA/HMGB1/LIG1/POLD3	4
GO:0033044	regulation of chromosome organization	7/79	187/18723	1.40035e-05	0.000221161	0.000173187	FBXO5/CDCA5/FEN1/CDT1/ZWINT/CDC6/AURKB	7
GO:0045739	positive regulation of DNA repair	5/79	73/18723	1.41199e-05	0.000221161	0.000173187	PCNA/HMGB1/RAD51AP1/FUS/BRCA1	5
GO:0000727	double-strand break repair via break-induced replication	3/79	12/18723	1.54763e-05	0.000239799	0.000187782	MCM7/GINS2/MCM3	3
GO:0031297	replication fork processing	4/79	40/18723	2.39028e-05	0.000362567	0.00028392	PCNA/CENPX/RAD51/BRCA2	4
GO:0045841	negative regulation of mitotic metaphase/anaphase transition	4/79	40/18723	2.39028e-05	0.000362567	0.00028392	FBXO5/CDT1/ZWINT/AURKB	4
GO:0006287	base-excision repair, gap-filling	3/79	14/18723	2.54508e-05	0.000378088	0.000296074	PCNA/FEN1/LIG1	3
GO:0051984	positive regulation of chromosome segregation	3/79	14/18723	2.54508e-05	0.000378088	0.000296074	CDT1/CDC6/AURKB	3
GO:0032508	DNA duplex unwinding	5/79	84/18723	2.79906e-05	0.000411577	0.000322298	RAD51/MCM7/RFC4/RFC2/MCM3	5
GO:1902100	negative regulation of metaphase/anaphase transition of cell cycle	4/79	42/18723	2.90882e-05	0.000423395	0.000331553	FBXO5/CDT1/ZWINT/AURKB	4
GO:0044774	mitotic DNA integrity checkpoint signaling	5/79	85/18723	2.96425e-05	0.000427148	0.000334492	CLSPN/CDK1/DTL/CDC6/BRCA1	5
GO:2000104	negative regulation of DNA-dependent DNA replication	3/79	15/18723	3.17167e-05	0.000438738	0.000343568	FBXO5/GMNN/BRCA2	3
GO:0006284	base-excision repair	4/79	43/18723	3.19691e-05	0.000438738	0.000343568	PCNA/FEN1/HMGB1/LIG1	4
GO:0033046	negative regulation of sister chromatid segregation	4/79	43/18723	3.19691e-05	0.000438738	0.000343568	FBXO5/CDT1/ZWINT/AURKB	4
GO:0033048	negative regulation of mitotic sister chromatid segregation	4/79	43/18723	3.19691e-05	0.000438738	0.000343568	FBXO5/CDT1/ZWINT/AURKB	4
GO:2000816	negative regulation of mitotic sister chromatid separation	4/79	43/18723	3.19691e-05	0.000438738	0.000343568	FBXO5/CDT1/ZWINT/AURKB	4
GO:0009262	deoxyribonucleotide metabolic process	4/79	44/18723	3.50537e-05	0.000476533	0.000373164	TYMS/RRM2/RRM1/DUT	4
GO:1902850	microtubule cytoskeleton organization involved in mitosis	6/79	147/18723	3.66795e-05	0.000493974	0.000386822	STMN1/MYBL2/KIF23/SMC3/AURKB/SMC1A	6
GO:0051985	negative regulation of chromosome segregation	4/79	45/18723	3.83508e-05	0.000507004	0.000397026	FBXO5/CDT1/ZWINT/AURKB	4
GO:1905819	negative regulation of chromosome separation	4/79	45/18723	3.83508e-05	0.000507004	0.000397026	FBXO5/CDT1/ZWINT/AURKB	4
GO:0006266	DNA ligation	3/79	16/18723	3.89174e-05	0.000509817	0.000399229	HMGB1/LIG1/RAD51	3
GO:0033047	regulation of mitotic sister chromatid segregation	4/79	46/18723	4.18691e-05	0.000543544	0.000425639	FBXO5/CDT1/ZWINT/AURKB	4
GO:0000076	DNA replication checkpoint signaling	3/79	17/18723	4.71132e-05	0.000606162	0.000474674	CLSPN/CDT1/CDC6	3
GO:0045005	DNA-dependent DNA replication maintenance of fidelity	4/79	48/18723	4.9606e-05	0.000627037	0.000491021	PCNA/CENPX/RAD51/BRCA2	4
GO:0045839	negative regulation of mitotic nuclear division	4/79	48/18723	4.9606e-05	0.000627037	0.000491021	FBXO5/CDT1/ZWINT/AURKB	4
GO:0009416	response to light stimulus	8/79	320/18723	6.0689e-05	0.00076046	0.000595503	PCNA/PCLAF/FEN1/DTL/USP1/BRCA2/AURKB/POLD3	8
GO:0034501	protein localization to kinetochore	3/79	19/18723	6.67291e-05	0.000821851	0.000643577	CDT1/CDK1/AURKB	3
GO:1903083	protein localization to condensed chromosome	3/79	19/18723	6.67291e-05	0.000821851	0.000643577	CDT1/CDK1/AURKB	3
GO:2001022	positive regulation of response to DNA damage stimulus	5/79	105/18723	8.17132e-05	0.000997871	0.000781414	PCNA/HMGB1/RAD51AP1/FUS/BRCA1	5
GO:0042770	signal transduction in response to DNA damage	6/79	172/18723	8.79187e-05	0.00106463	0.000833692	CLSPN/CDK1/DTL/WDR76/BRCA2/BRCA1	6
GO:0019985	translesion synthesis	3/79	21/18723	9.10335e-05	0.00108697	0.000851188	PCNA/PCLAF/DTL	3
GO:0051784	negative regulation of nuclear division	4/79	56/18723	9.12724e-05	0.00108697	0.000851188	FBXO5/CDT1/ZWINT/AURKB	4
GO:0032069	regulation of nuclease activity	3/79	22/18723	0.000105087	0.00124123	0.000971988	PCNA/HMGB2/HMGB1	3
GO:0009162	deoxyribonucleoside monophosphate metabolic process	3/79	23/18723	0.000120483	0.00141152	0.00110533	TYMS/TK1/DUT	3
GO:0000077	DNA damage checkpoint signaling	5/79	115/18723	0.000125684	0.00146057	0.00114375	CLSPN/CDK1/DTL/WDR76/BRCA1	5
GO:0140013	meiotic nuclear division	6/79	185/18723	0.000131173	0.00151216	0.00118415	CENPX/FBXO5/RAD51AP1/RAD51/BRCA2/SMC4	6
GO:0051101	regulation of DNA binding	5/79	118/18723	0.000141877	0.00162258	0.00127061	CDT1/HMGB2/HMGB1/JUN/ID1	5
GO:0051098	regulation of binding	8/79	363/18723	0.000145426	0.00165007	0.00129214	STMN1/CDT1/GMNN/HMGB2/HMGB1/AURKB/JUN/ID1	8
GO:0071459	protein localization to chromosome, centromeric region	3/79	25/18723	0.000155524	0.00175086	0.00137106	CDT1/CDK1/AURKB	3
GO:2000573	positive regulation of DNA biosynthetic process	4/79	66/18723	0.000173471	0.00193777	0.00151743	PCNA/AURKB/RFC4/RFC2	4
GO:0010971	positive regulation of G2/M transition of mitotic cell cycle	3/79	27/18723	0.000196587	0.0021791	0.00170641	FBXO5/CDK1/DTL	3
GO:1903046	meiotic cell cycle process	6/79	202/18723	0.000211521	0.00232673	0.00182202	CENPX/FBXO5/RAD51AP1/RAD51/BRCA2/SMC4	6
GO:0006334	nucleosome assembly	5/79	129/18723	0.00021528	0.00233247	0.00182652	ASF1B/NASP/HMGB2/CHAF1A/DNAJC9	5
GO:0007127	meiosis I	5/79	129/18723	0.00021528	0.00233247	0.00182652	CENPX/FBXO5/RAD51AP1/RAD51/BRCA2	5
GO:0007064	mitotic sister chromatid cohesion	3/79	28/18723	0.00021951	0.00236055	0.00184851	CDCA5/SMC3/SMC1A	3
GO:0007098	centrosome cycle	5/79	130/18723	0.000223159	0.00238201	0.00186531	PCLAF/CDK1/CEP152/BRCA2/BRCA1	5
GO:0000723	telomere maintenance	5/79	131/18723	0.000231255	0.00245028	0.00191877	PCNA/FEN1/RAD51/BRCA2/AURKB	5
GO:0048511	rhythmic process	7/79	298/18723	0.000262583	0.00276191	0.0021628	TYMS/PCNA/CDK1/EZH2/DTL/JUN/ID1	7
GO:0061982	meiosis I cell cycle process	5/79	135/18723	0.000265898	0.00277652	0.00217424	CENPX/FBXO5/RAD51AP1/RAD51/BRCA2	5
GO:0071168	protein localization to chromatin	3/79	31/18723	0.000298459	0.00307864	0.00241083	ESCO2/CDCA5/EZH2	3
GO:0031100	animal organ regeneration	4/79	76/18723	0.000299105	0.00307864	0.00241083	TYMS/PCNA/CDK1/EZH2	4
GO:0006335	DNA replication-dependent nucleosome assembly	3/79	32/18723	0.000328335	0.00333191	0.00260916	ASF1B/NASP/CHAF1A	3
GO:0034723	DNA replication-dependent nucleosome organization	3/79	32/18723	0.000328335	0.00333191	0.00260916	ASF1B/NASP/CHAF1A	3
GO:0031023	microtubule organizing center organization	5/79	143/18723	0.000346884	0.00349552	0.00273728	PCLAF/CDK1/CEP152/BRCA2/BRCA1	5
GO:0044773	mitotic DNA damage checkpoint signaling	4/79	81/18723	0.00038174	0.00382005	0.00299141	CLSPN/CDK1/DTL/BRCA1	4
GO:0072527	pyrimidine-containing compound metabolic process	4/79	82/18723	0.000400039	0.00397556	0.00311319	TYMS/RRM1/TK1/DUT	4
GO:0010212	response to ionizing radiation	5/79	148/18723	0.000406209	0.00400922	0.00313955	RRM1/RAD51AP1/RAD51/BRCA2/BRCA1	5
GO:0097421	liver regeneration	3/79	35/18723	0.000429331	0.00420861	0.00329569	TYMS/PCNA/EZH2	3
GO:2000779	regulation of double-strand break repair	4/79	85/18723	0.000458696	0.00446609	0.00349731	DEK/RAD51AP1/RAD51/FUS	4
GO:2001251	negative regulation of chromosome organization	4/79	86/18723	0.000479541	0.00463771	0.00363171	FBXO5/CDT1/ZWINT/AURKB	4
GO:0034614	cellular response to reactive oxygen species	5/79	155/18723	0.000501764	0.00482028	0.00377467	PCNA/DHFR/CDK1/EZH2/JUN	5
GO:0007094	mitotic spindle assembly checkpoint signaling	3/79	38/18723	0.000548362	0.00516464	0.00404433	CDT1/ZWINT/AURKB	3
GO:0071173	spindle assembly checkpoint signaling	3/79	38/18723	0.000548362	0.00516464	0.00404433	CDT1/ZWINT/AURKB	3
GO:0071174	mitotic spindle checkpoint signaling	3/79	38/18723	0.000548362	0.00516464	0.00404433	CDT1/ZWINT/AURKB	3
GO:0032200	telomere organization	5/79	159/18723	0.000563457	0.00527234	0.00412868	PCNA/FEN1/RAD51/BRCA2/AURKB	5
GO:0031577	spindle checkpoint signaling	3/79	39/18723	0.00059226	0.00550611	0.00431173	CDT1/ZWINT/AURKB	3
GO:0032465	regulation of cytokinesis	4/79	92/18723	0.000619034	0.00571812	0.00447776	KIF23/CDC6/BRCA2/AURKB	4
GO:0034728	nucleosome organization	5/79	167/18723	0.000703761	0.00645936	0.00505821	ASF1B/NASP/HMGB2/CHAF1A/DNAJC9	5
GO:0006338	chromatin remodeling	6/79	255/18723	0.000729011	0.00663974	0.00519946	HELLS/ASF1B/NASP/HMGB2/CHAF1A/DNAJC9	6
GO:0009124	nucleoside monophosphate biosynthetic process	3/79	42/18723	0.000737236	0.00663974	0.00519946	TYMS/TK1/DUT	3
GO:0032467	positive regulation of cytokinesis	3/79	42/18723	0.000737236	0.00663974	0.00519946	KIF23/CDC6/AURKB	3
GO:0031055	chromatin remodeling at centromere	2/79	10/18723	0.000773886	0.00684153	0.00535748	HELLS/NASP	2
GO:0032070	regulation of deoxyribonuclease activity	2/79	10/18723	0.000773886	0.00684153	0.00535748	PCNA/HMGB1	2
GO:0033314	mitotic DNA replication checkpoint signaling	2/79	10/18723	0.000773886	0.00684153	0.00535748	CLSPN/CDC6	2
GO:0000910	cytokinesis	5/79	173/18723	0.000825033	0.00720529	0.00564233	STMN1/KIF23/CDC6/BRCA2/AURKB	5
GO:0051099	positive regulation of binding	5/79	173/18723	0.000825033	0.00720529	0.00564233	STMN1/CDT1/GMNN/HMGB2/HMGB1	5
GO:0051302	regulation of cell division	5/79	177/18723	0.000914126	0.00793527	0.00621397	ORC6/KIF23/CDC6/BRCA2/AURKB	5
GO:0040029	regulation of gene expression, epigenetic	4/79	105/18723	0.00101613	0.00876792	0.006866	HELLS/CDCA4/EZH2/BRCA1	4
GO:0001824	blastocyst development	4/79	106/18723	0.00105263	0.00897535	0.00702844	RRM2/ASF1B/NASP/BRCA2	4
GO:2000278	regulation of DNA biosynthetic process	4/79	106/18723	0.00105263	0.00897535	0.00702844	PCNA/AURKB/RFC4/RFC2	4
GO:0010569	regulation of double-strand break repair via homologous recombination	3/79	48/18723	0.00109073	0.0091915	0.0071977	RAD51AP1/RAD51/FUS	3
GO:0030261	chromosome condensation	3/79	48/18723	0.00109073	0.0091915	0.0071977	CDCA5/CDK1/SMC4	3
GO:0009176	pyrimidine deoxyribonucleoside monophosphate metabolic process	2/79	12/18723	0.00112883	0.00929513	0.00727885	TYMS/DUT	2
GO:0009265	2'-deoxyribonucleotide biosynthetic process	2/79	12/18723	0.00112883	0.00929513	0.00727885	TYMS/DUT	2
GO:0046385	deoxyribose phosphate biosynthetic process	2/79	12/18723	0.00112883	0.00929513	0.00727885	TYMS/DUT	2
GO:0051255	spindle midzone assembly	2/79	12/18723	0.00112883	0.00929513	0.00727885	KIF23/AURKB	2
GO:0071478	cellular response to radiation	5/79	186/18723	0.00114062	0.00933882	0.00731306	PCNA/RAD51AP1/RAD51/AURKB/POLD3	5

## Sheet: CTB2GO
ID	Description	GeneRatio	BgRatio	pvalue	p.adjust	qvalue	geneID	Count
GO:0140014	mitotic nuclear division	52/143	287/18723	3.93248e-58	7.32228e-55	6.12639e-55	PLK1/CDC20/PTTG1/CENPF/CCNB1/AURKA/UBE2C/TPX2/UBE2S/DLGAP5/PSRC1/CENPE/NUF2/KIF4A/BUB1/NEK2/CDCA8/NUSAP1/TACC3/SGO2/MKI67/BUB3/NDC80/KIF2C/CDCA2/KIF23/KNSTRN/ANLN/SMC4/NDE1/RACGAP1/KIF20B/NCAPG/NCAPD2/TTK/KIF22/AURKB/MZT1/BUB1B/RAD21/KIF11/SPAG5/INCENP/KIF14/MAD2L1/PRC1/SGO1/SPDL1/KIFC1/RAN/SMC2/NSFL1C	52
GO:0000280	nuclear division	58/143	439/18723	6.41203e-57	5.9696e-54	4.99463e-54	PLK1/TOP2A/CDC20/PTTG1/CENPF/CCNB1/AURKA/CCNB2/UBE2C/TPX2/UBE2S/DLGAP5/PSRC1/CKS2/CENPE/NUF2/ASPM/KIF4A/BUB1/NEK2/CDCA8/NUSAP1/TACC3/SGO2/MKI67/BUB3/NDC80/KIF2C/CDCA2/KIF23/KNSTRN/ANLN/SMC4/NDE1/RACGAP1/KIF20B/NCAPG/NCAPD2/CDC25B/TTK/KIF22/AURKB/MZT1/BUB1B/RAD21/KIF11/SPAG5/INCENP/KIF14/MAD2L1/UBB/PRC1/SGO1/SPDL1/KIFC1/RAN/SMC2/NSFL1C	58
GO:0007059	chromosome segregation	53/143	346/18723	3.29431e-55	2.04467e-52	1.71073e-52	PLK1/TOP2A/CDC20/PTTG1/CENPF/CCNB1/UBE2C/BIRC5/DLGAP5/PSRC1/CENPE/NUF2/KIF4A/BUB1/NEK2/CDCA8/NUSAP1/TACC3/SGO2/MKI67/ECT2/BUB3/NDC80/KIF2C/CDCA2/KIF23/KNSTRN/SMC4/NDE1/RACGAP1/NCAPG/NCAPD2/TTK/KIF22/AURKB/KNL1/BUB1B/RAD21/SPAG5/CENPW/INCENP/KIF14/FAM83D/MAD2L1/PRC1/SGO1/SPC25/SPDL1/KIFC1/CENPN/RAN/SFPQ/SMC2	53
GO:0048285	organelle fission	58/143	488/18723	3.58195e-54	1.6674e-51	1.39507e-51	PLK1/TOP2A/CDC20/PTTG1/CENPF/CCNB1/AURKA/CCNB2/UBE2C/TPX2/UBE2S/DLGAP5/PSRC1/CKS2/CENPE/NUF2/ASPM/KIF4A/BUB1/NEK2/CDCA8/NUSAP1/TACC3/SGO2/MKI67/BUB3/NDC80/KIF2C/CDCA2/KIF23/KNSTRN/ANLN/SMC4/NDE1/RACGAP1/KIF20B/NCAPG/NCAPD2/CDC25B/TTK/KIF22/AURKB/MZT1/BUB1B/RAD21/KIF11/SPAG5/INCENP/KIF14/MAD2L1/UBB/PRC1/SGO1/SPDL1/KIFC1/RAN/SMC2/NSFL1C	58
GO:0000070	mitotic sister chromatid segregation	41/143	168/18723	3.61463e-51	1.34609e-48	1.12624e-48	PLK1/CDC20/PTTG1/CENPF/CCNB1/UBE2C/DLGAP5/PSRC1/CENPE/NUF2/KIF4A/BUB1/NEK2/CDCA8/NUSAP1/TACC3/SGO2/BUB3/NDC80/KIF2C/KIF23/KNSTRN/SMC4/RACGAP1/NCAPG/NCAPD2/TTK/KIF22/AURKB/BUB1B/RAD21/SPAG5/INCENP/KIF14/MAD2L1/PRC1/SGO1/SPDL1/KIFC1/RAN/SMC2	41
GO:0000819	sister chromatid segregation	43/143	202/18723	6.5476e-51	2.03194e-48	1.70008e-48	PLK1/TOP2A/CDC20/PTTG1/CENPF/CCNB1/UBE2C/DLGAP5/PSRC1/CENPE/NUF2/KIF4A/BUB1/NEK2/CDCA8/NUSAP1/TACC3/SGO2/BUB3/NDC80/KIF2C/KIF23/KNSTRN/SMC4/RACGAP1/NCAPG/NCAPD2/TTK/KIF22/AURKB/BUB1B/RAD21/SPAG5/INCENP/KIF14/MAD2L1/PRC1/SGO1/SPDL1/KIFC1/RAN/SFPQ/SMC2	43
GO:0098813	nuclear chromosome segregation	46/143	281/18723	6.03395e-49	1.60503e-46	1.34289e-46	PLK1/TOP2A/CDC20/PTTG1/CENPF/CCNB1/UBE2C/DLGAP5/PSRC1/CENPE/NUF2/KIF4A/BUB1/NEK2/CDCA8/NUSAP1/TACC3/SGO2/ECT2/BUB3/NDC80/KIF2C/KIF23/KNSTRN/SMC4/RACGAP1/NCAPG/NCAPD2/TTK/KIF22/AURKB/KNL1/BUB1B/RAD21/SPAG5/INCENP/KIF14/FAM83D/MAD2L1/PRC1/SGO1/SPDL1/KIFC1/RAN/SFPQ/SMC2	46
GO:1902850	microtubule cytoskeleton organization involved in mitosis	31/143	147/18723	2.26633e-36	5.27488e-34	4.41338e-34	PLK1/CDC20/CCNB1/AURKA/TPX2/DLGAP5/PSRC1/CENPE/CENPA/NUF2/KIF4A/NEK2/NUSAP1/TACC3/NDC80/STMN1/KIF23/NDE1/RACGAP1/TTK/AURKB/MZT1/KIF11/MAD2L1/PRC1/CKAP5/SPC25/SPDL1/KIFC1/RAN/NSFL1C	31
GO:0007051	spindle organization	31/143	184/18723	3.98129e-33	8.23685e-31	6.89159e-31	PLK1/CDC20/CCNB1/AURKA/CCNB2/TPX2/DLGAP5/PSRC1/CENPE/NUF2/ASPM/KIF4A/NEK2/TACC3/NDC80/STMN1/KIF23/TUBB/KNSTRN/RACGAP1/TTK/AURKB/MZT1/KIF11/SPAG5/INCENP/PRC1/CKAP5/SPC25/KIFC1/RAN	31
GO:0007052	mitotic spindle organization	25/143	120/18723	3.03312e-29	5.64767e-27	4.72528e-27	PLK1/CDC20/CCNB1/AURKA/TPX2/DLGAP5/PSRC1/CENPE/NUF2/KIF4A/NEK2/TACC3/NDC80/STMN1/KIF23/RACGAP1/TTK/AURKB/MZT1/KIF11/PRC1/CKAP5/SPC25/KIFC1/RAN	25
GO:0051983	regulation of chromosome segregation	20/143	91/18723	4.78205e-24	8.0947e-22	6.77266e-22	PLK1/PTTG1/CENPF/CCNB1/UBE2C/DLGAP5/CENPE/BUB1/TACC3/MKI67/BUB3/NDC80/KIF2C/CDCA2/TTK/AURKB/BUB1B/RAD21/MAD2L1/SPDL1	20
GO:0050000	chromosome localization	19/143	82/18723	2.28331e-23	3.54294e-21	2.9643e-21	CENPF/CCNB1/DLGAP5/PSRC1/CENPE/NUF2/CDCA8/NDC80/KIF2C/NDE1/KIF22/AURKB/SPAG5/INCENP/KIF14/FAM83D/SPDL1/KIFC1/LMNA	19
GO:0010965	regulation of mitotic sister chromatid separation	17/143	65/18723	5.26986e-22	7.54806e-20	6.31529e-20	PLK1/PTTG1/CENPF/CCNB1/UBE2C/DLGAP5/CENPE/BUB1/TACC3/BUB3/NDC80/TTK/AURKB/BUB1B/RAD21/MAD2L1/SPDL1	17
GO:0051303	establishment of chromosome localization	18/143	80/18723	6.1841e-22	8.22485e-20	6.88156e-20	CENPF/CCNB1/DLGAP5/PSRC1/CENPE/NUF2/CDCA8/NDC80/KIF2C/NDE1/KIF22/AURKB/SPAG5/INCENP/KIF14/FAM83D/SPDL1/KIFC1	18
GO:0051306	mitotic sister chromatid separation	17/143	67/18723	9.39074e-22	1.1657e-19	9.75319e-20	PLK1/PTTG1/CENPF/CCNB1/UBE2C/DLGAP5/CENPE/BUB1/TACC3/BUB3/NDC80/TTK/AURKB/BUB1B/RAD21/MAD2L1/SPDL1	17
GO:0008608	attachment of spindle microtubules to kinetochore	14/143	35/18723	2.42463e-21	2.82166e-19	2.36082e-19	CCNB1/CENPE/NUF2/NEK2/ECT2/BUB3/NDC80/KIF2C/KNSTRN/RACGAP1/AURKB/KNL1/SPAG5/SGO1	14
GO:0033045	regulation of sister chromatid segregation	17/143	72/18723	3.65814e-21	3.78415e-19	3.16611e-19	PLK1/PTTG1/CENPF/CCNB1/UBE2C/DLGAP5/CENPE/BUB1/TACC3/BUB3/NDC80/TTK/AURKB/BUB1B/RAD21/MAD2L1/SPDL1	17
GO:1905818	regulation of chromosome separation	17/143	72/18723	3.65814e-21	3.78415e-19	3.16611e-19	PLK1/PTTG1/CENPF/CCNB1/UBE2C/DLGAP5/CENPE/BUB1/TACC3/BUB3/NDC80/TTK/AURKB/BUB1B/RAD21/MAD2L1/SPDL1	17
GO:0007088	regulation of mitotic nuclear division	19/143	110/18723	9.36876e-21	9.18139e-19	7.68187e-19	PLK1/CENPF/CCNB1/AURKA/DLGAP5/BUB1/NEK2/NUSAP1/MKI67/BUB3/NDC80/CDCA2/KIF20B/TTK/AURKB/BUB1B/RAD21/MAD2L1/SPDL1	19
GO:0044772	mitotic cell cycle phase transition	30/143	424/18723	1.00988e-20	9.40202e-19	7.86647e-19	PLK1/CENPF/CCNB1/CDKN3/AURKA/CCNB2/UBE2C/UBE2S/DLGAP5/GTSE1/CCNA2/CKS2/CENPE/BUB1/TACC3/BUB3/NDC80/CALM2/ANLN/CCNF/CDK1/CDC25B/TTK/AURKB/BUB1B/RAD21/KIF14/MAD2L1/SPDL1/DBF4	30
GO:0007091	metaphase/anaphase transition of mitotic cell cycle	16/143	62/18723	1.14908e-20	1.01885e-18	8.5245e-19	PLK1/CENPF/CCNB1/UBE2C/DLGAP5/CENPE/BUB1/TACC3/BUB3/NDC80/TTK/AURKB/BUB1B/RAD21/MAD2L1/SPDL1	16
GO:0051304	chromosome separation	18/143	96/18723	2.15066e-20	1.82024e-18	1.52296e-18	PLK1/TOP2A/PTTG1/CENPF/CCNB1/UBE2C/DLGAP5/CENPE/BUB1/TACC3/BUB3/NDC80/TTK/AURKB/BUB1B/RAD21/MAD2L1/SPDL1	18
GO:0044784	metaphase/anaphase transition of cell cycle	16/143	65/18723	2.67231e-20	2.07326e-18	1.73465e-18	PLK1/CENPF/CCNB1/UBE2C/DLGAP5/CENPE/BUB1/TACC3/BUB3/NDC80/TTK/AURKB/BUB1B/RAD21/MAD2L1/SPDL1	16
GO:0051310	metaphase plate congression	16/143	65/18723	2.67231e-20	2.07326e-18	1.73465e-18	CENPF/CCNB1/PSRC1/CENPE/NUF2/CDCA8/NDC80/KIF2C/KIF22/AURKB/SPAG5/INCENP/KIF14/FAM83D/SPDL1/KIFC1	16
GO:0051783	regulation of nuclear division	20/143	139/18723	3.8339e-20	2.85549e-18	2.38913e-18	PLK1/CDC20/CENPF/CCNB1/AURKA/DLGAP5/BUB1/NEK2/NUSAP1/MKI67/BUB3/NDC80/CDCA2/KIF20B/TTK/AURKB/BUB1B/RAD21/MAD2L1/SPDL1	20
GO:0033044	regulation of chromosome organization	22/143	187/18723	4.13057e-20	2.95812e-18	2.475e-18	PLK1/TOP2A/PTTG1/CENPF/CCNB1/UBE2C/DLGAP5/CENPE/BUB1/NEK2/TACC3/PIF1/BUB3/NDC80/TTK/AURKB/BUB1B/RAD21/MAD2L1/SPDL1/HNRNPA2B1/SFPQ	22
GO:0000910	cytokinesis	21/143	173/18723	1.60021e-19	1.10355e-17	9.2332e-18	PLK1/AURKA/CENPA/KIF4A/CKAP2/NUSAP1/CEP55/ECT2/CALM2/KIF20A/STMN1/KIF23/ANLN/RACGAP1/KIF20B/CDC25B/AURKB/INCENP/KIF14/PRC1/DCTN3	21
GO:0030071	regulation of mitotic metaphase/anaphase transition	15/143	60/18723	3.28573e-19	2.18501e-17	1.82815e-17	PLK1/CENPF/CCNB1/UBE2C/DLGAP5/CENPE/BUB1/BUB3/NDC80/TTK/AURKB/BUB1B/RAD21/MAD2L1/SPDL1	15
GO:0140694	non-membrane-bounded organelle assembly	27/143	367/18723	3.98032e-19	2.55564e-17	2.13825e-17	PLK1/CDC20/CENPF/AURKA/CCNB2/TPX2/DLGAP5/CENPE/CENPA/ASPM/KIF4A/NEK2/KIF23/TUBB/ANLN/RACGAP1/AURKB/MZT1/KIF11/SPAG5/CENPW/INCENP/PRC1/KIFC1/CENPN/LSM4/CSRP2	27
GO:1902099	regulation of metaphase/anaphase transition of cell cycle	15/143	63/18723	7.39951e-19	4.59263e-17	3.84255e-17	PLK1/CENPF/CCNB1/UBE2C/DLGAP5/CENPE/BUB1/BUB3/NDC80/TTK/AURKB/BUB1B/RAD21/MAD2L1/SPDL1	15
GO:0051225	spindle assembly	18/143	117/18723	9.13908e-19	5.48934e-17	4.59281e-17	PLK1/CDC20/AURKA/CCNB2/TPX2/ASPM/KIF4A/NEK2/KIF23/TUBB/RACGAP1/AURKB/MZT1/KIF11/SPAG5/INCENP/PRC1/KIFC1	18
GO:0051321	meiotic cell cycle	23/143	261/18723	3.96037e-18	2.30444e-16	1.92807e-16	PLK1/TOP2A/CDC20/PTTG1/AURKA/CCNB2/CKS2/NUF2/ASPM/BUB1/NEK2/SGO2/BUB3/SMC4/NCAPD2/CDC25B/TTK/BUB1B/RAD21/INCENP/UBB/SGO1/SMC2	23
GO:1903046	meiotic cell cycle process	21/143	202/18723	4.17025e-18	2.35303e-16	1.96873e-16	PLK1/TOP2A/CDC20/PTTG1/AURKA/CCNB2/CKS2/NUF2/ASPM/BUB1/SGO2/SMC4/NCAPD2/CDC25B/TTK/BUB1B/RAD21/INCENP/UBB/SGO1/SMC2	21
GO:0033046	negative regulation of sister chromatid segregation	13/143	43/18723	5.18851e-18	2.68362e-16	2.24532e-16	PLK1/PTTG1/CENPF/CCNB1/BUB1/BUB3/NDC80/TTK/AURKB/BUB1B/RAD21/MAD2L1/SPDL1	13
GO:0033048	negative regulation of mitotic sister chromatid segregation	13/143	43/18723	5.18851e-18	2.68362e-16	2.24532e-16	PLK1/PTTG1/CENPF/CCNB1/BUB1/BUB3/NDC80/TTK/AURKB/BUB1B/RAD21/MAD2L1/SPDL1	13
GO:2000816	negative regulation of mitotic sister chromatid separation	13/143	43/18723	5.18851e-18	2.68362e-16	2.24532e-16	PLK1/PTTG1/CENPF/CCNB1/BUB1/BUB3/NDC80/TTK/AURKB/BUB1B/RAD21/MAD2L1/SPDL1	13
GO:0007346	regulation of mitotic cell cycle	28/143	457/18723	1.01965e-17	4.88075e-16	4.08362e-16	PLK1/CENPF/CCNB1/AURKA/UBE2C/DLGAP5/GTSE1/CKS2/CENPE/BUB1/NEK2/NUSAP1/MKI67/BUB3/NDC80/CDCA2/CKS1B/ANLN/KIF20B/CDK1/CDC25B/TTK/AURKB/BUB1B/RAD21/KIF14/MAD2L1/SPDL1	28
GO:0051985	negative regulation of chromosome segregation	13/143	45/18723	1.02228e-17	4.88075e-16	4.08362e-16	PLK1/PTTG1/CENPF/CCNB1/BUB1/BUB3/NDC80/TTK/AURKB/BUB1B/RAD21/MAD2L1/SPDL1	13
GO:1905819	negative regulation of chromosome separation	13/143	45/18723	1.02228e-17	4.88075e-16	4.08362e-16	PLK1/PTTG1/CENPF/CCNB1/BUB1/BUB3/NDC80/TTK/AURKB/BUB1B/RAD21/MAD2L1/SPDL1	13
GO:0140013	meiotic nuclear division	20/143	185/18723	1.26345e-17	5.88134e-16	4.92079e-16	PLK1/TOP2A/CDC20/PTTG1/AURKA/CCNB2/CKS2/NUF2/ASPM/BUB1/SGO2/SMC4/CDC25B/TTK/BUB1B/RAD21/INCENP/UBB/SGO1/SMC2	20
GO:0033047	regulation of mitotic sister chromatid segregation	13/143	46/18723	1.4158e-17	6.42982e-16	5.37969e-16	PLK1/PTTG1/CENPF/CCNB1/BUB1/BUB3/NDC80/TTK/AURKB/BUB1B/RAD21/MAD2L1/SPDL1	13
GO:0045787	positive regulation of cell cycle	24/143	313/18723	1.74917e-17	7.75466e-16	6.48815e-16	CCNB1/AURKA/UBE2C/DLGAP5/PSRC1/CKS2/NUSAP1/ECT2/NDC80/CKS1B/KIF23/RACGAP1/KIF20B/CDK1/CDC25B/AURKB/RAD21/SPAG5/KIF14/FAM83D/MAD2L1/DBF4/SFPQ/NSFL1C	24
GO:0051656	establishment of organelle localization	26/143	390/18723	2.19767e-17	9.51641e-16	7.96217e-16	PLK1/CENPF/CCNB1/DLGAP5/PSRC1/CENPE/CENPA/NUF2/CDCA8/NUSAP1/NDC80/KIF2C/NDE1/KIF22/AURKB/SPAG5/INCENP/KIF14/FAM83D/MAD2L1/UBB/SPDL1/KIFC1/KIF5B/RAN/NSFL1C	26
GO:0061640	cytoskeleton-dependent cytokinesis	16/143	100/18723	4.43269e-17	1.87583e-15	1.56947e-15	PLK1/CENPA/KIF4A/CKAP2/NUSAP1/CEP55/ECT2/KIF20A/STMN1/KIF23/ANLN/RACGAP1/KIF20B/AURKB/INCENP/DCTN3	16
GO:0090068	positive regulation of cell cycle process	21/143	236/18723	1.03623e-16	4.2877e-15	3.58742e-15	CCNB1/AURKA/UBE2C/DLGAP5/NUSAP1/ECT2/NDC80/KIF23/RACGAP1/KIF20B/CDK1/CDC25B/AURKB/RAD21/SPAG5/KIF14/FAM83D/MAD2L1/DBF4/SFPQ/NSFL1C	21
GO:2001251	negative regulation of chromosome organization	15/143	86/18723	1.138e-16	4.54161e-15	3.79987e-15	PLK1/TOP2A/PTTG1/CENPF/CCNB1/BUB1/PIF1/BUB3/NDC80/TTK/AURKB/BUB1B/RAD21/MAD2L1/SPDL1	15
GO:0045841	negative regulation of mitotic metaphase/anaphase transition	12/143	40/18723	1.14638e-16	4.54161e-15	3.79987e-15	PLK1/CENPF/CCNB1/BUB1/BUB3/NDC80/TTK/AURKB/BUB1B/RAD21/MAD2L1/SPDL1	12
GO:0000281	mitotic cytokinesis	14/143	71/18723	1.99368e-16	7.73382e-15	6.47071e-15	PLK1/CENPA/KIF4A/CKAP2/NUSAP1/CEP55/ECT2/KIF20A/STMN1/KIF23/ANLN/RACGAP1/KIF20B/INCENP	14
GO:1902100	negative regulation of metaphase/anaphase transition of cell cycle	12/143	42/18723	2.2398e-16	8.51123e-15	7.12116e-15	PLK1/CENPF/CCNB1/BUB1/BUB3/NDC80/TTK/AURKB/BUB1B/RAD21/MAD2L1/SPDL1	12
GO:0051383	kinetochore organization	10/143	23/18723	5.16069e-16	1.92184e-14	1.60796e-14	CENPF/DLGAP5/CENPE/CENPA/NUF2/NDC80/SMC4/CENPW/CENPN/SMC2	10
GO:0045839	negative regulation of mitotic nuclear division	12/143	48/18723	1.35726e-15	4.95534e-14	4.14602e-14	PLK1/CENPF/CCNB1/BUB1/BUB3/NDC80/TTK/AURKB/BUB1B/RAD21/MAD2L1/SPDL1	12
GO:0007080	mitotic metaphase plate congression	12/143	50/18723	2.33459e-15	8.35963e-14	6.99432e-14	CCNB1/PSRC1/CENPE/NUF2/CDCA8/NDC80/KIF2C/KIF22/AURKB/KIF14/SPDL1/KIFC1	12
GO:0007094	mitotic spindle assembly checkpoint signaling	11/143	38/18723	3.52264e-15	1.19257e-13	9.97801e-14	PLK1/CENPF/CCNB1/BUB1/BUB3/NDC80/TTK/AURKB/BUB1B/MAD2L1/SPDL1	11
GO:0071173	spindle assembly checkpoint signaling	11/143	38/18723	3.52264e-15	1.19257e-13	9.97801e-14	PLK1/CENPF/CCNB1/BUB1/BUB3/NDC80/TTK/AURKB/BUB1B/MAD2L1/SPDL1	11
GO:0071174	mitotic spindle checkpoint signaling	11/143	38/18723	3.52264e-15	1.19257e-13	9.97801e-14	PLK1/CENPF/CCNB1/BUB1/BUB3/NDC80/TTK/AURKB/BUB1B/MAD2L1/SPDL1	11
GO:0031577	spindle checkpoint signaling	11/143	39/18723	4.87481e-15	1.62087e-13	1.35615e-13	PLK1/CENPF/CCNB1/BUB1/BUB3/NDC80/TTK/AURKB/BUB1B/MAD2L1/SPDL1	11
GO:0051784	negative regulation of nuclear division	12/143	56/18723	1.03282e-14	3.37387e-13	2.82285e-13	PLK1/CENPF/CCNB1/BUB1/BUB3/NDC80/TTK/AURKB/BUB1B/RAD21/MAD2L1/SPDL1	12
GO:1901990	regulation of mitotic cell cycle phase transition	21/143	299/18723	1.22131e-14	3.92082e-13	3.28047e-13	PLK1/CENPF/CCNB1/AURKA/UBE2C/DLGAP5/GTSE1/CENPE/BUB1/BUB3/NDC80/ANLN/CDK1/CDC25B/TTK/AURKB/BUB1B/RAD21/KIF14/MAD2L1/SPDL1	21
GO:1901987	regulation of cell cycle phase transition	23/143	390/18723	2.54694e-14	8.03796e-13	6.72518e-13	PLK1/CENPF/CCNB1/AURKA/UBE2C/DLGAP5/GTSE1/CENPE/BUB1/BUB3/NDC80/ANLN/CDK1/CDC25B/TTK/AURKB/BUB1B/RAD21/KIF14/FAM83D/MAD2L1/SPDL1/DBF4	23
GO:0090307	mitotic spindle assembly	12/143	65/18723	7.02759e-14	2.18089e-12	1.82471e-12	PLK1/CDC20/TPX2/KIF4A/NEK2/KIF23/RACGAP1/AURKB/MZT1/KIF11/PRC1/KIFC1	12
GO:0071459	protein localization to chromosome, centromeric region	9/143	25/18723	1.26258e-13	3.85397e-12	3.22453e-12	CENPA/BUB3/NDC80/CDK1/TTK/AURKB/KNL1/BUB1B/SPDL1	9
GO:0032465	regulation of cytokinesis	13/143	92/18723	2.30581e-13	6.92487e-12	5.79388e-12	PLK1/AURKA/ECT2/CALM2/KIF20A/KIF23/RACGAP1/KIF20B/CDC25B/AURKB/INCENP/KIF14/PRC1	13
GO:0051988	regulation of attachment of spindle microtubules to kinetochore	7/143	13/18723	2.15945e-12	6.38238e-11	5.34e-11	CCNB1/NEK2/ECT2/KNSTRN/RACGAP1/AURKB/SPAG5	7
GO:0010639	negative regulation of organelle organization	20/143	348/18723	2.30102e-12	6.69453e-11	5.60116e-11	PLK1/TOP2A/PTTG1/CENPF/CCNB1/TPX2/BUB1/CKAP2/PIF1/BUB3/NDC80/STMN1/CCNF/TTK/AURKB/BUB1B/RAD21/MAD2L1/SPDL1/LMNA	20
GO:0030261	chromosome condensation	10/143	48/18723	2.50907e-12	7.18753e-11	6.01365e-11	PLK1/TOP2A/CCNB1/NUSAP1/SMC4/NCAPG/NCAPD2/CDK1/INCENP/SMC2	10
GO:0045132	meiotic chromosome segregation	12/143	93/18723	6.06097e-12	1.70993e-10	1.43066e-10	PLK1/TOP2A/PTTG1/NUF2/BUB1/SGO2/SMC4/TTK/BUB1B/RAD21/SGO1/SMC2	12
GO:0051653	spindle localization	10/143	56/18723	1.29691e-11	3.60424e-10	3.01559e-10	PLK1/CENPA/ASPM/NUSAP1/NDC80/NDE1/SPAG5/MAD2L1/SPDL1/NSFL1C	10
GO:0007093	mitotic cell cycle checkpoint signaling	13/143	129/18723	1.91287e-11	5.23789e-10	4.38243e-10	PLK1/CENPF/CCNB1/GTSE1/BUB1/BUB3/NDC80/CDK1/TTK/AURKB/BUB1B/MAD2L1/SPDL1	13
GO:0034501	protein localization to kinetochore	7/143	19/18723	6.10296e-11	1.62339e-09	1.35825e-09	BUB3/NDC80/CDK1/TTK/AURKB/KNL1/SPDL1	7
GO:1903083	protein localization to condensed chromosome	7/143	19/18723	6.10296e-11	1.62339e-09	1.35825e-09	BUB3/NDC80/CDK1/TTK/AURKB/KNL1/SPDL1	7
GO:0051302	regulation of cell division	14/143	177/18723	8.3622e-11	2.19302e-09	1.83485e-09	PLK1/AURKA/ASPM/ECT2/CALM2/KIF20A/KIF23/RACGAP1/KIF20B/CDC25B/AURKB/INCENP/KIF14/PRC1	14
GO:1901991	negative regulation of mitotic cell cycle phase transition	14/143	179/18723	9.71942e-11	2.51355e-09	2.10303e-09	PLK1/CENPF/CCNB1/GTSE1/BUB1/BUB3/NDC80/CDK1/TTK/AURKB/BUB1B/RAD21/MAD2L1/SPDL1	14
GO:0010948	negative regulation of cell cycle process	17/143	294/18723	1.04416e-10	2.66333e-09	2.22835e-09	PLK1/PTTG1/CENPF/CCNB1/GTSE1/BUB1/NEK2/BUB3/NDC80/CCNF/CDK1/TTK/AURKB/BUB1B/RAD21/MAD2L1/SPDL1	17
GO:0034502	protein localization to chromosome	11/143	92/18723	1.10846e-10	2.78913e-09	2.3336e-09	PLK1/CENPA/BUB3/NDC80/CDK1/TTK/AURKB/KNL1/BUB1B/RAD21/SPDL1	11
GO:0051293	establishment of spindle localization	9/143	51/18723	1.5894e-10	3.89406e-09	3.25807e-09	PLK1/CENPA/NUSAP1/NDC80/NDE1/SPAG5/MAD2L1/SPDL1/NSFL1C	9
GO:0051255	spindle midzone assembly	6/143	12/18723	1.58941e-10	3.89406e-09	3.25807e-09	KIF4A/KIF23/RACGAP1/AURKB/INCENP/PRC1	6
GO:0040001	establishment of mitotic spindle localization	8/143	35/18723	1.87977e-10	4.54563e-09	3.80323e-09	PLK1/CENPA/NUSAP1/NDC80/NDE1/MAD2L1/SPDL1/NSFL1C	8
GO:0051294	establishment of spindle orientation	8/143	37/18723	3.04418e-10	7.26701e-09	6.08015e-09	PLK1/CENPA/NDC80/NDE1/SPAG5/MAD2L1/SPDL1/NSFL1C	8
GO:0006323	DNA packaging	14/143	199/18723	3.96905e-10	9.3549e-09	7.82704e-09	PLK1/TOP2A/CCNB1/HMGB2/NUSAP1/HMGB1/SMC4/NCAPG/NCAPD2/CDK1/CENPW/INCENP/HP1BP3/SMC2	14
GO:0000075	cell cycle checkpoint signaling	13/143	169/18723	5.75201e-10	1.33878e-08	1.12013e-08	PLK1/CENPF/CCNB1/GTSE1/BUB1/BUB3/NDC80/CDK1/TTK/AURKB/BUB1B/MAD2L1/SPDL1	13
GO:0071103	DNA conformation change	16/143	290/18723	7.60286e-10	1.74772e-08	1.46228e-08	PLK1/TOP2A/CCNB1/HMGB2/NUSAP1/PIF1/HMGB1/SMC4/NCAPG/NCAPD2/CDK1/CENPW/INCENP/HP1BP3/HNRNPA2B1/SMC2	16
GO:0007062	sister chromatid cohesion	9/143	62/18723	9.87145e-10	2.24154e-08	1.87545e-08	PLK1/CDC20/BUB1/SGO2/KIF22/BUB1B/RAD21/SGO1/SFPQ	9
GO:0044839	cell cycle G2/M phase transition	12/143	148/18723	1.48504e-09	3.3315e-08	2.78739e-08	PLK1/CENPF/CCNB1/AURKA/CCNB2/CCNA2/CALM2/CDK1/CDC25B/AURKB/RAD21/KIF14	12
GO:0007143	female meiotic nuclear division	7/143	29/18723	1.77369e-09	3.93169e-08	3.28956e-08	PLK1/TOP2A/AURKA/CCNB2/CDC25B/TTK/UBB	7
GO:0007076	mitotic chromosome condensation	6/143	17/18723	2.06294e-09	4.51906e-08	3.781e-08	PLK1/NUSAP1/SMC4/NCAPG/NCAPD2/SMC2	6
GO:0000132	establishment of mitotic spindle orientation	7/143	30/18723	2.29882e-09	4.97722e-08	4.16433e-08	PLK1/CENPA/NDC80/NDE1/MAD2L1/SPDL1/NSFL1C	7
GO:0070192	chromosome organization involved in meiotic cell cycle	9/143	69/18723	2.63577e-09	5.64115e-08	4.71983e-08	BUB1/SGO2/SMC4/NCAPD2/BUB1B/RAD21/INCENP/SGO1/SMC2	9
GO:0051382	kinetochore assembly	6/143	18/18723	3.07502e-09	6.50647e-08	5.44382e-08	CENPF/DLGAP5/CENPE/CENPA/CENPW/CENPN	6
GO:0045930	negative regulation of mitotic cell cycle	14/143	235/18723	3.4684e-09	7.25637e-08	6.07125e-08	PLK1/CENPF/CCNB1/GTSE1/BUB1/BUB3/NDC80/CDK1/TTK/AURKB/BUB1B/RAD21/MAD2L1/SPDL1	14
GO:0007127	meiosis I	11/143	129/18723	4.31511e-09	8.92748e-08	7.46943e-08	PLK1/TOP2A/PTTG1/AURKA/CCNB2/CKS2/SGO2/CDC25B/RAD21/UBB/SGO1	11
GO:0007098	centrosome cycle	11/143	130/18723	4.6835e-09	9.58316e-08	8.01802e-08	PLK1/AURKA/NEK2/NDC80/NDE1/CCNF/CDK1/KIF11/SGO1/CKAP5/NSFL1C	11
GO:0045786	negative regulation of cell cycle	17/143	385/18723	6.37196e-09	1.28963e-07	1.079e-07	PLK1/PTTG1/CENPF/CCNB1/GTSE1/BUB1/NEK2/BUB3/NDC80/CCNF/CDK1/TTK/AURKB/BUB1B/RAD21/MAD2L1/SPDL1	17
GO:0061982	meiosis I cell cycle process	11/143	135/18723	6.98174e-09	1.39785e-07	1.16955e-07	PLK1/TOP2A/PTTG1/AURKA/CCNB2/CKS2/SGO2/CDC25B/RAD21/UBB/SGO1	11
GO:1901988	negative regulation of cell cycle phase transition	14/143	249/18723	7.2841e-09	1.44287e-07	1.20722e-07	PLK1/CENPF/CCNB1/GTSE1/BUB1/BUB3/NDC80/CDK1/TTK/AURKB/BUB1B/RAD21/MAD2L1/SPDL1	14
GO:0000086	G2/M transition of mitotic cell cycle	11/143	137/18723	8.15281e-09	1.59795e-07	1.33697e-07	PLK1/CENPF/CCNB1/AURKA/CCNA2/CALM2/CDK1/CDC25B/AURKB/RAD21/KIF14	11
GO:0031023	microtubule organizing center organization	11/143	143/18723	1.27901e-08	2.48075e-07	2.07559e-07	PLK1/AURKA/NEK2/NDC80/NDE1/CCNF/CDK1/KIF11/SGO1/CKAP5/NSFL1C	11
GO:0032506	cytokinetic process	7/143	39/18723	1.64006e-08	3.14824e-07	2.63406e-07	CEP55/ECT2/KIF20A/ANLN/RACGAP1/KIF20B/AURKB	7
GO:0032467	positive regulation of cytokinesis	7/143	42/18723	2.82226e-08	5.36229e-07	4.48651e-07	ECT2/KIF23/RACGAP1/KIF20B/CDC25B/AURKB/KIF14	7
GO:0007018	microtubule-based movement	16/143	382/18723	3.82051e-08	7.18565e-07	6.01208e-07	DLGAP5/CENPE/KIF4A/KIF20A/KIF2C/KIF23/NDE1/KIF20B/KIF22/KIF11/KIF14/UBB/KIFC1/KIF5B/SFPQ/SSNA1	16
GO:0000079	regulation of cyclin-dependent protein serine/threonine kinase activity	9/143	94/18723	4.20972e-08	7.76089e-07	6.49336e-07	PLK1/CCNB1/CDKN3/CCNB2/PSRC1/CCNA2/CKS2/CKS1B/CCNF	9
GO:0010389	regulation of G2/M transition of mitotic cell cycle	9/143	94/18723	4.20972e-08	7.76089e-07	6.49336e-07	PLK1/CENPF/CCNB1/AURKA/CDK1/CDC25B/AURKB/RAD21/KIF14	9
GO:0007100	mitotic centrosome separation	5/143	14/18723	4.58912e-08	8.3774e-07	7.00919e-07	AURKA/NEK2/NDE1/KIF11/NSFL1C	5
GO:1904029	regulation of cyclin-dependent protein kinase activity	9/143	98/18723	6.06937e-08	1.0972e-06	9.18004e-07	PLK1/CCNB1/CDKN3/CCNB2/PSRC1/CCNA2/CKS2/CKS1B/CCNF	9
GO:0051299	centrosome separation	5/143	15/18723	6.84144e-08	1.21322e-06	1.01507e-06	AURKA/NEK2/NDE1/KIF11/NSFL1C	5
GO:0051315	attachment of mitotic spindle microtubules to kinetochore	5/143	15/18723	6.84144e-08	1.21322e-06	1.01507e-06	CENPE/NUF2/NDC80/KIF2C/AURKB	5
GO:1902749	regulation of cell cycle G2/M phase transition	9/143	102/18723	8.60866e-08	1.5122e-06	1.26523e-06	PLK1/CENPF/CCNB1/AURKA/CDK1/CDC25B/AURKB/RAD21/KIF14	9
GO:0034508	centromere complex assembly	6/143	30/18723	9.12113e-08	1.58725e-06	1.32801e-06	CENPF/DLGAP5/CENPE/CENPA/CENPW/CENPN	6
GO:0007163	establishment or maintenance of cell polarity	12/143	218/18723	1.14222e-07	1.96927e-06	1.64765e-06	PLK1/CENPA/NDC80/KIF2C/NDE1/KIF20B/SPAG5/MAD2L1/CKAP5/SPDL1/NSFL1C/LMNA	12
GO:0051642	centrosome localization	6/143	32/18723	1.37465e-07	2.34825e-06	1.96473e-06	AURKA/DLGAP5/ASPM/NDE1/MAD2L1/KIF5B	6
GO:0061842	microtubule organizing center localization	6/143	33/18723	1.66961e-07	2.82619e-06	2.36462e-06	AURKA/DLGAP5/ASPM/NDE1/MAD2L1/KIF5B	6
GO:0016572	histone phosphorylation	6/143	39/18723	4.73646e-07	7.94531e-06	6.64767e-06	CCNB1/AURKA/CCNA2/CDK1/AURKB/INCENP	6
GO:1904668	positive regulation of ubiquitin protein ligase activity	4/143	10/18723	6.61166e-07	1.09919e-05	9.19667e-06	PLK1/CDC20/UBE2C/UBE2S	4
GO:1904666	regulation of ubiquitin protein ligase activity	5/143	23/18723	7.29779e-07	1.20252e-05	1.00612e-05	PLK1/CDC20/UBE2C/UBE2S/MAD2L1	5
GO:0007144	female meiosis I	4/143	11/18723	1.03281e-06	1.67226e-05	1.39914e-05	AURKA/CCNB2/CDC25B/UBB	4
GO:0070601	centromeric sister chromatid cohesion	4/143	11/18723	1.03281e-06	1.67226e-05	1.39914e-05	BUB1/SGO2/BUB1B/SGO1	4
GO:0007292	female gamete generation	9/143	140/18723	1.28814e-06	2.06769e-05	1.72999e-05	PLK1/TOP2A/CCNB1/AURKA/CCNB2/ASPM/CDC25B/TTK/UBB	9
GO:0030010	establishment of cell polarity	9/143	143/18723	1.53772e-06	2.44721e-05	2.04753e-05	PLK1/CENPA/NDC80/NDE1/KIF20B/SPAG5/MAD2L1/SPDL1/NSFL1C	9
GO:0072698	protein localization to microtubule cytoskeleton	6/143	54/18723	3.41279e-06	5.38527e-05	4.50574e-05	AURKA/KIF20B/TTK/SPAG5/FAM83D/NSFL1C	6
GO:0031109	microtubule polymerization or depolymerization	8/143	122/18723	4.40078e-06	6.88593e-05	5.76131e-05	TPX2/PSRC1/CKAP2/KIF2C/STMN1/NDE1/MZT1/CKAP5	8
GO:0044380	protein localization to cytoskeleton	6/143	58/18723	5.21602e-06	8.09353e-05	6.77168e-05	AURKA/KIF20B/TTK/SPAG5/FAM83D/NSFL1C	6
GO:0051781	positive regulation of cell division	7/143	89/18723	5.34641e-06	8.22729e-05	6.88359e-05	ECT2/KIF23/RACGAP1/KIF20B/CDC25B/AURKB/KIF14	7
GO:0045860	positive regulation of protein kinase activity	13/143	386/18723	8.4694e-06	0.000129262	0.000108151	CCNB1/TPX2/PSRC1/CKS2/CENPE/ECT2/HMGB1/CALM2/CKS1B/CDC25B/INCENP/KIF14/DBF4	13
GO:0090224	regulation of spindle organization	5/143	39/18723	1.13183e-05	0.000171339	0.000143356	PLK1/TPX2/PSRC1/TACC3/SPAG5	5
GO:0032886	regulation of microtubule-based process	10/143	240/18723	1.59931e-05	0.000240155	0.000200932	PLK1/AURKA/TPX2/PSRC1/CKAP2/TACC3/STMN1/CCNF/SPAG5/CKAP5	10
GO:0071824	protein-DNA complex subunit organization	10/143	241/18723	1.6578e-05	0.000246945	0.000206614	CENPF/HMGB2/DLGAP5/CENPE/CENPA/HMGB1/CENPW/HP1BP3/ANP32E/CENPN	10
GO:0031145	anaphase-promoting complex-dependent catabolic process	4/143	21/18723	1.76505e-05	0.000260835	0.000218235	PLK1/CDC20/UBE2C/UBE2S	4
GO:0070507	regulation of microtubule cytoskeleton organization	8/143	148/18723	1.82249e-05	0.000267203	0.000223563	PLK1/TPX2/PSRC1/CKAP2/TACC3/STMN1/SPAG5/CKAP5	8
GO:0030705	cytoskeleton-dependent intracellular transport	9/143	195/18723	1.92267e-05	0.000279688	0.000234009	TUBA1C/KIF4A/TUBA1B/TUBB/NDE1/UBB/KIF5B/SFPQ/SSNA1	9
GO:0071900	regulation of protein serine/threonine kinase activity	12/143	359/18723	2.05577e-05	0.000296732	0.000248269	PLK1/CCNB1/CDKN3/CCNB2/PSRC1/CCNA2/CKS2/CALM2/CKS1B/CCNF/INCENP/DBF4	12
GO:0065004	protein-DNA complex assembly	9/143	201/18723	2.44373e-05	0.000350018	0.000292852	CENPF/HMGB2/DLGAP5/CENPE/CENPA/HMGB1/CENPW/HP1BP3/CENPN	9
GO:0007019	microtubule depolymerization	5/143	46/18723	2.58144e-05	0.000366919	0.000306993	TPX2/CKAP2/KIF2C/STMN1/CKAP5	5
GO:0022412	cellular process involved in reproduction in multicellular organism	12/143	384/18723	3.9687e-05	0.000559828	0.000468395	PLK1/TOP2A/CCNB1/AURKA/HMGB2/CCNB2/ASPM/CDC25B/TTK/KNL1/UBB/DYNLL1	12
GO:0046785	microtubule polymerization	6/143	83/18723	4.15978e-05	0.00058237	0.000487256	TPX2/PSRC1/STMN1/NDE1/MZT1/CKAP5	6
GO:0051438	regulation of ubiquitin-protein transferase activity	5/143	53/18723	5.17743e-05	0.00071943	0.000601932	PLK1/CDC20/UBE2C/UBE2S/MAD2L1	5
GO:0033674	positive regulation of kinase activity	13/143	467/18723	6.17017e-05	0.000851027	0.000712035	CCNB1/TPX2/PSRC1/CKS2/CENPE/ECT2/HMGB1/CALM2/CKS1B/CDC25B/INCENP/KIF14/DBF4	13
GO:0045737	positive regulation of cyclin-dependent protein serine/threonine kinase activity	4/143	29/18723	6.67978e-05	0.000907865	0.000759591	CCNB1/PSRC1/CKS2/CKS1B	4
GO:0070979	protein K11-linked ubiquitination	4/143	29/18723	6.67978e-05	0.000907865	0.000759591	UBE2C/UBE2S/RNF26/UBE2T	4
GO:0035404	histone-serine phosphorylation	3/143	11/18723	6.88258e-05	0.000915383	0.000765881	CCNB1/AURKA/AURKB	3
GO:0044771	meiotic cell cycle phase transition	3/143	11/18723	6.88258e-05	0.000915383	0.000765881	CCNB2/CDC25B/TTK	3
GO:0055015	ventricular cardiac muscle cell development	3/143	11/18723	6.88258e-05	0.000915383	0.000765881	CCNB1/CDK1/LMNA	3
GO:0051443	positive regulation of ubiquitin-protein transferase activity	4/143	31/18723	8.74501e-05	0.00115484	0.000966227	PLK1/CDC20/UBE2C/UBE2S	4
GO:1904031	positive regulation of cyclin-dependent protein kinase activity	4/143	33/18723	0.000112389	0.00147372	0.00123303	CCNB1/PSRC1/CKS2/CKS1B	4
GO:0045143	homologous chromosome segregation	5/143	63/18723	0.000119287	0.00155323	0.00129956	PLK1/PTTG1/SGO2/RAD21/SGO1	5
GO:0007020	microtubule nucleation	4/143	35/18723	0.000142116	0.00182497	0.00152691	TPX2/NDE1/MZT1/CKAP5	4
GO:0060236	regulation of mitotic spindle organization	4/143	35/18723	0.000142116	0.00182497	0.00152691	PLK1/TPX2/PSRC1/TACC3	4
GO:0000212	meiotic spindle organization	3/143	14/18723	0.000149301	0.0019041	0.00159312	AURKA/CCNB2/ASPM	3
GO:0055012	ventricular cardiac muscle cell differentiation	3/143	15/18723	0.000185583	0.00235072	0.0019668	CCNB1/CDK1/LMNA	3
GO:0090231	regulation of spindle checkpoint	3/143	16/18723	0.000227134	0.00281949	0.00235901	CCNB1/NDC80/MAD2L1	3
GO:0090266	regulation of mitotic cell cycle spindle assembly checkpoint	3/143	16/18723	0.000227134	0.00281949	0.00235901	CCNB1/NDC80/MAD2L1	3
GO:1903504	regulation of mitotic spindle checkpoint	3/143	16/18723	0.000227134	0.00281949	0.00235901	CCNB1/NDC80/MAD2L1	3
GO:1901989	positive regulation of cell cycle phase transition	6/143	115/18723	0.000253975	0.0031318	0.00262031	CCNB1/UBE2C/DLGAP5/CDK1/CDC25B/FAM83D	6
GO:0031503	protein-containing complex localization	8/143	220/18723	0.000292401	0.00358192	0.00299691	BIRC5/MZT1/HNRNPA2B1/DDX39A/KIF5B/RAN/SFPQ/SSNA1	8
GO:2001252	positive regulation of chromosome organization	5/143	82/18723	0.000412347	0.00501824	0.00419865	NEK2/AURKB/RAD21/HNRNPA2B1/SFPQ	5
GO:0051972	regulation of telomerase activity	4/143	47/18723	0.000450965	0.00545257	0.00456205	NEK2/PIF1/AURKB/HNRNPA2B1	4
GO:0051258	protein polymerization	9/143	297/18723	0.000469964	0.00564563	0.00472358	UBE2C/TPX2/UBE2S/PSRC1/STMN1/NDE1/MZT1/CKAP5/DIAPH3	9
GO:0051098	regulation of binding	10/143	363/18723	0.000483465	0.00577059	0.00482813	PLK1/AURKA/HMGB2/NEK2/HMGB1/CALM2/STMN1/NUCKS1/AURKB/RAN	10
GO:0007063	regulation of sister chromatid cohesion	3/143	21/18723	0.000524559	0.0062212	0.00520514	BUB1/RAD21/SFPQ	3
GO:0051445	regulation of meiotic cell cycle	4/143	49/18723	0.000529404	0.00623893	0.00521998	CDC20/ASPM/CDC25B/TTK	4
GO:0031110	regulation of microtubule polymerization or depolymerization	5/143	88/18723	0.000570786	0.0066843	0.0055926	TPX2/PSRC1/CKAP2/STMN1/CKAP5	5
GO:0032392	DNA geometric change	5/143	90/18723	0.000632584	0.00736169	0.00615937	TOP2A/HMGB2/PIF1/HMGB1/HNRNPA2B1	5
GO:1902410	mitotic cytokinetic process	3/143	23/18723	0.000690726	0.0079884	0.00668372	CEP55/KIF20A/KIF20B	3
GO:1901992	positive regulation of mitotic cell cycle phase transition	5/143	93/18723	0.000734512	0.00844236	0.00706354	CCNB1/UBE2C/DLGAP5/CDK1/CDC25B	5

## Sheet: CTB3 GO
ID	Description	GeneRatio	BgRatio	pvalue	p.adjust	qvalue	geneID	Count
GO:0022613	ribonucleoprotein complex biogenesis	32/194	463/18723	1.36994e-17	3.95226e-14	3.22872e-14	PA2G4/NPM1/C1QBP/RAN/RPL6/SNRPD1/EXOSC5/SNRPE/RPL5/RSL1D1/SNRPB/FBL/DKC1/HSP90AB1/RPL35A/PTGES3/LSM4/LSM2/SNRPG/NOP56/SNU13/SNRPF/MRTO4/NHP2/XRCC5/TXNL4A/EIF4B/DDX21/TAF9/EIF2S3/POP7/NIFK	32
GO:0022618	ribonucleoprotein complex assembly	18/194	220/18723	1.53953e-11	2.22077e-08	1.81421e-08	RPL6/SNRPD1/SNRPE/RPL5/SNRPB/HSP90AB1/PTGES3/LSM4/LSM2/SNRPG/SNU13/SNRPF/MRTO4/XRCC5/TXNL4A/EIF4B/TAF9/EIF2S3	18
GO:0071826	ribonucleoprotein complex subunit organization	18/194	227/18723	2.59851e-11	2.4989e-08	2.04142e-08	RPL6/SNRPD1/SNRPE/RPL5/SNRPB/HSP90AB1/PTGES3/LSM4/LSM2/SNRPG/SNU13/SNRPF/MRTO4/XRCC5/TXNL4A/EIF4B/TAF9/EIF2S3	18
GO:0042254	ribosome biogenesis	19/194	299/18723	3.24154e-10	2.33796e-07	1.90995e-07	PA2G4/NPM1/C1QBP/RAN/RPL6/EXOSC5/RPL5/RSL1D1/FBL/DKC1/RPL35A/NOP56/SNU13/MRTO4/NHP2/XRCC5/DDX21/POP7/NIFK	19
GO:1904816	positive regulation of protein localization to chromosome, telomeric region	6/194	12/18723	1.00497e-09	5.79867e-07	4.73711e-07	CCT6A/DKC1/GNL3/CCT5/CCT7/CCT3	6
GO:1904814	regulation of protein localization to chromosome, telomeric region	6/194	14/18723	3.2102e-09	1.54357e-06	1.26099e-06	CCT6A/DKC1/GNL3/CCT5/CCT7/CCT3	6
GO:1904874	positive regulation of telomerase RNA localization to Cajal body	6/194	15/18723	5.30432e-09	2.18614e-06	1.78592e-06	CCT6A/DKC1/CCT5/NHP2/CCT7/CCT3	6
GO:0000723	telomere maintenance	12/194	131/18723	1.17863e-08	4.0148e-06	3.27981e-06	CCNE1/CCT6A/DKC1/HSP90AB1/GNL3/PTGES3/CCT5/NHP2/XRCC5/CCT7/CCT3/PCNA	12
GO:0050821	protein stabilization	14/194	191/18723	1.25245e-08	4.0148e-06	3.27981e-06	GAPDH/NPM1/EFNA1/CCT6A/RPL5/HSP90AB1/PTGES3/CCT5/PHB/PHB2/TAF9/HSPD1/CCT7/CCT3	14
GO:0070198	protein localization to chromosome, telomeric region	7/194	29/18723	1.48065e-08	4.27169e-06	3.48967e-06	CCT6A/DKC1/GNL3/CCT5/XRCC5/CCT7/CCT3	7
GO:1904872	regulation of telomerase RNA localization to Cajal body	6/194	18/18723	1.91711e-08	4.71417e-06	3.85114e-06	CCT6A/DKC1/CCT5/NHP2/CCT7/CCT3	6
GO:2000573	positive regulation of DNA biosynthetic process	9/194	66/18723	2.54269e-08	4.71417e-06	3.85114e-06	CCT6A/DKC1/HSP90AB1/PTGES3/CCT5/XRCC5/CCT7/CCT3/PCNA	9
GO:1904851	positive regulation of establishment of protein localization to telomere	5/194	10/18723	2.7407e-08	4.71417e-06	3.85114e-06	CCT6A/DKC1/CCT5/CCT7/CCT3	5
GO:0090670	RNA localization to Cajal body	6/194	19/18723	2.77785e-08	4.71417e-06	3.85114e-06	CCT6A/DKC1/CCT5/NHP2/CCT7/CCT3	6
GO:0090671	telomerase RNA localization to Cajal body	6/194	19/18723	2.77785e-08	4.71417e-06	3.85114e-06	CCT6A/DKC1/CCT5/NHP2/CCT7/CCT3	6
GO:0090672	telomerase RNA localization	6/194	19/18723	2.77785e-08	4.71417e-06	3.85114e-06	CCT6A/DKC1/CCT5/NHP2/CCT7/CCT3	6
GO:0090685	RNA localization to nucleus	6/194	19/18723	2.77785e-08	4.71417e-06	3.85114e-06	CCT6A/DKC1/CCT5/NHP2/CCT7/CCT3	6
GO:0046034	ATP metabolic process	16/194	277/18723	3.30374e-08	5.29515e-06	4.32577e-06	LDHA/ENO1/TPI1/CHCHD10/GAPDH/PGAM1/PKM/UQCRH/PGK1/GPI/CCNB1/ATP5MC3/TMSB4X/PPIF/ATP5MC1/CYCS	16
GO:0007004	telomere maintenance via telomerase	9/194	69/18723	3.79037e-08	5.75538e-06	4.70174e-06	CCT6A/DKC1/HSP90AB1/PTGES3/CCT5/NHP2/XRCC5/CCT7/CCT3	9
GO:0002181	cytoplasmic translation	12/194	148/18723	4.64904e-08	6.24963e-06	5.10551e-06	PKM/RPL6/RPS26/RPL5/RPS9/RPL35A/RPL29/RPS3/RPL36/EIF4B/EIF2S3/RPL22L1	12
GO:0070203	regulation of establishment of protein localization to telomere	5/194	11/18723	4.98237e-08	6.24963e-06	5.10551e-06	CCT6A/DKC1/CCT5/CCT7/CCT3	5
GO:1904869	regulation of protein localization to Cajal body	5/194	11/18723	4.98237e-08	6.24963e-06	5.10551e-06	CCT6A/DKC1/CCT5/CCT7/CCT3	5
GO:1904871	positive regulation of protein localization to Cajal body	5/194	11/18723	4.98237e-08	6.24963e-06	5.10551e-06	CCT6A/DKC1/CCT5/CCT7/CCT3	5
GO:0042273	ribosomal large subunit biogenesis	9/194	72/18723	5.54241e-08	6.66243e-06	5.44274e-06	NPM1/RPL6/RPL5/RSL1D1/RPL35A/SNU13/MRTO4/NHP2/NIFK	9
GO:0006165	nucleoside diphosphate phosphorylation	10/194	99/18723	7.92178e-08	8.42562e-06	6.88314e-06	LDHA/ENO1/TPI1/GAPDH/PGAM1/NME1/PKM/PGK1/GPI/DTYMK	10
GO:0006278	RNA-dependent DNA biosynthetic process	9/194	75/18723	7.96284e-08	8.42562e-06	6.88314e-06	CCT6A/DKC1/HSP90AB1/PTGES3/CCT5/NHP2/XRCC5/CCT7/CCT3	9
GO:0070202	regulation of establishment of protein localization to chromosome	5/194	12/18723	8.46943e-08	8.42562e-06	6.88314e-06	CCT6A/DKC1/CCT5/CCT7/CCT3	5
GO:1903405	protein localization to nuclear body	5/194	12/18723	8.46943e-08	8.42562e-06	6.88314e-06	CCT6A/DKC1/CCT5/CCT7/CCT3	5
GO:1904867	protein localization to Cajal body	5/194	12/18723	8.46943e-08	8.42562e-06	6.88314e-06	CCT6A/DKC1/CCT5/CCT7/CCT3	5
GO:0046939	nucleotide phosphorylation	10/194	101/18723	9.59585e-08	9.16264e-06	7.48523e-06	LDHA/ENO1/TPI1/GAPDH/PGAM1/NME1/PKM/PGK1/GPI/DTYMK	10
GO:0006364	rRNA processing	14/194	225/18723	9.84547e-08	9.16264e-06	7.48523e-06	PA2G4/EXOSC5/RPL5/RSL1D1/FBL/DKC1/RPL35A/NOP56/SNU13/MRTO4/NHP2/DDX21/POP7/NIFK	14
GO:0032200	telomere organization	12/194	159/18723	1.02818e-07	9.26968e-06	7.57267e-06	CCNE1/CCT6A/DKC1/HSP90AB1/GNL3/PTGES3/CCT5/NHP2/XRCC5/CCT7/CCT3/PCNA	12
GO:0010833	telomere maintenance via telomere lengthening	9/194	81/18723	1.56796e-07	1.37078e-05	1.11983e-05	CCT6A/DKC1/HSP90AB1/PTGES3/CCT5/NHP2/XRCC5/CCT7/CCT3	9
GO:0016072	rRNA metabolic process	14/194	236/18723	1.77354e-07	1.5049e-05	1.2294e-05	PA2G4/EXOSC5/RPL5/RSL1D1/FBL/DKC1/RPL35A/NOP56/SNU13/MRTO4/NHP2/DDX21/POP7/NIFK	14
GO:0006403	RNA localization	13/194	201/18723	1.82925e-07	1.50782e-05	1.23178e-05	YBX1/NPM1/IGF2BP1/RAN/CCT6A/EIF5A/FBL/DKC1/CCT5/SSB/NHP2/CCT7/CCT3	13
GO:0009117	nucleotide metabolic process	20/194	489/18723	1.89251e-07	1.51663e-05	1.23898e-05	LDHA/ENO1/TPI1/GAPDH/PGAM1/NME1/PKM/RAN/RRM2/PGK1/GPI/DCTPP1/DTYMK/APRT/ATP5MC3/DUT/PAICS/FASN/TMSB4X/ATP5MC1	20
GO:1990173	protein localization to nucleoplasm	5/194	14/18723	2.10506e-07	1.64138e-05	1.34089e-05	CCT6A/DKC1/CCT5/CCT7/CCT3	5
GO:0006753	nucleoside phosphate metabolic process	20/194	497/18723	2.45175e-07	1.8614e-05	1.52063e-05	LDHA/ENO1/TPI1/GAPDH/PGAM1/NME1/PKM/RAN/RRM2/PGK1/GPI/DCTPP1/DTYMK/APRT/ATP5MC3/DUT/PAICS/FASN/TMSB4X/ATP5MC1	20
GO:0006457	protein folding	13/194	212/18723	3.38158e-07	2.5015e-05	2.04355e-05	CCT6A/PDIA6/HSP90AB1/PTGES3/CCT5/PRDX4/FKBP1A/SDF2L1/HSPD1/CCT7/CCT3/PPIF/HSPE1	13
GO:0071897	DNA biosynthetic process	12/194	180/18723	3.96724e-07	2.86137e-05	2.33754e-05	CCT6A/DKC1/HSP90AB1/PCLAF/PTGES3/CCT5/PHB/NHP2/XRCC5/CCT7/CCT3/PCNA	12
GO:0010649	regulation of cell communication by electrical coupling	5/194	16/18723	4.51604e-07	3.10209e-05	2.53419e-05	CALM1/CAV1/CALM3/SRI/GJA5	5
GO:0070200	establishment of protein localization to telomere	5/194	16/18723	4.51604e-07	3.10209e-05	2.53419e-05	CCT6A/DKC1/CCT5/CCT7/CCT3	5
GO:0031647	regulation of protein stability	15/194	298/18723	5.30559e-07	3.55968e-05	2.90801e-05	GAPDH/NPM1/EFNA1/CCT6A/RPL5/HSP90AB1/PTGES3/CCT5/PHB/PHB2/TAF9/HSPD1/CCT7/CCT3/CD81	15
GO:0009132	nucleoside diphosphate metabolic process	10/194	124/18723	6.63384e-07	4.34969e-05	3.55339e-05	LDHA/ENO1/TPI1/GAPDH/PGAM1/NME1/PKM/PGK1/GPI/DTYMK	10
GO:0000387	spliceosomal snRNP assembly	7/194	50/18723	7.8845e-07	5.05484e-05	4.12945e-05	SNRPD1/SNRPE/SNRPB/LSM4/LSM2/SNRPG/SNRPF	7
GO:0019693	ribose phosphate metabolic process	17/194	396/18723	8.46438e-07	5.30864e-05	4.33678e-05	LDHA/ENO1/TPI1/GAPDH/PGAM1/NME1/PKM/RAN/PYGL/PGK1/GPI/APRT/ATP5MC3/PAICS/FASN/TMSB4X/ATP5MC1	17
GO:0006091	generation of precursor metabolites and energy	19/194	490/18723	8.70142e-07	5.34119e-05	4.36338e-05	LDHA/ENO1/TPI1/CHCHD10/GAPDH/PGAM1/CYBA/PHGDH/PKM/UQCRH/PYGL/PGK1/PTGES3/GPI/CCNB1/PHB2/PPP1CC/PPIF/CYCS	19
GO:0032206	positive regulation of telomere maintenance	7/194	52/18723	1.03774e-06	6.23724e-05	5.09539e-05	CCT6A/DKC1/GNL3/CCT5/XRCC5/CCT7/CCT3	7
GO:0032212	positive regulation of telomere maintenance via telomerase	6/194	34/18723	1.20989e-06	7.12352e-05	5.81942e-05	CCT6A/DKC1/CCT5/XRCC5/CCT7/CCT3	6
GO:0009150	purine ribonucleotide metabolic process	16/194	368/18723	1.52766e-06	8.81458e-05	7.20089e-05	LDHA/ENO1/TPI1/GAPDH/PGAM1/NME1/PKM/RAN/PGK1/GPI/APRT/ATP5MC3/PAICS/FASN/TMSB4X/ATP5MC1	16
GO:2000278	regulation of DNA biosynthetic process	9/194	106/18723	1.57991e-06	8.93731e-05	7.30116e-05	CCT6A/DKC1/HSP90AB1/PTGES3/CCT5/XRCC5/CCT7/CCT3/PCNA	9
GO:0072521	purine-containing compound metabolic process	17/194	416/18723	1.66061e-06	9.21318e-05	7.52652e-05	LDHA/ENO1/TPI1/GAPDH/PGAM1/NME1/PKM/RAN/PGK1/GPI/AHCY/APRT/ATP5MC3/PAICS/FASN/TMSB4X/ATP5MC1	17
GO:0006096	glycolytic process	8/194	81/18723	1.93774e-06	0.000105479	8.6169e-05	LDHA/ENO1/TPI1/GAPDH/PGAM1/PKM/PGK1/GPI	8
GO:1904358	positive regulation of telomere maintenance via telomere lengthening	6/194	37/18723	2.03806e-06	0.000108885	8.89514e-05	CCT6A/DKC1/CCT5/XRCC5/CCT7/CCT3	6
GO:0006757	ATP generation from ADP	8/194	82/18723	2.12836e-06	0.000111642	9.12037e-05	LDHA/ENO1/TPI1/GAPDH/PGAM1/PKM/PGK1/GPI	8
GO:0009141	nucleoside triphosphate metabolic process	9/194	112/18723	2.50615e-06	0.000129111	0.000105475	ENO1/NME1/RAN/DCTPP1/DTYMK/ATP5MC3/DUT/TMSB4X/ATP5MC1	9
GO:0009259	ribonucleotide metabolic process	16/194	385/18723	2.73877e-06	0.00013862	0.000113243	LDHA/ENO1/TPI1/GAPDH/PGAM1/NME1/PKM/RAN/PGK1/GPI/APRT/ATP5MC3/PAICS/FASN/TMSB4X/ATP5MC1	16
GO:1900182	positive regulation of protein localization to nucleus	8/194	87/18723	3.33877e-06	0.000166075	0.000135672	NPM1/RAN/CCT6A/DKC1/HSP90AB1/CCT5/CCT7/CCT3	8
GO:1901844	regulation of cell communication by electrical coupling involved in cardiac conduction	4/194	11/18723	3.48402e-06	0.000170363	0.000139174	CALM1/CAV1/CALM3/SRI	4
GO:0006163	purine nucleotide metabolic process	16/194	396/18723	3.92649e-06	0.000188799	0.000154235	LDHA/ENO1/TPI1/GAPDH/PGAM1/NME1/PKM/RAN/PGK1/GPI/APRT/ATP5MC3/PAICS/FASN/TMSB4X/ATP5MC1	16
GO:0046031	ADP metabolic process	8/194	90/18723	4.31338e-06	0.000204002	0.000166655	LDHA/ENO1/TPI1/GAPDH/PGAM1/PKM/PGK1/GPI	8
GO:0070199	establishment of protein localization to chromosome	5/194	25/18723	5.09197e-06	0.00023318	0.000190492	CCT6A/DKC1/CCT5/CCT7/CCT3	5
GO:0086064	cell communication by electrical coupling involved in cardiac conduction	5/194	25/18723	5.09197e-06	0.00023318	0.000190492	CALM1/CAV1/CALM3/SRI/GJA5	5
GO:0051054	positive regulation of DNA metabolic process	11/194	201/18723	8.25887e-06	0.000372294	0.000304138	CCT6A/DKC1/HSP90AB1/GNL3/PTGES3/RPS3/CCT5/XRCC5/CCT7/CCT3/PCNA	11
GO:0009135	purine nucleoside diphosphate metabolic process	8/194	103/18723	1.17975e-05	0.000515695	0.000421286	LDHA/ENO1/TPI1/GAPDH/PGAM1/PKM/PGK1/GPI	8
GO:0009179	purine ribonucleoside diphosphate metabolic process	8/194	103/18723	1.17975e-05	0.000515695	0.000421286	LDHA/ENO1/TPI1/GAPDH/PGAM1/PKM/PGK1/GPI	8
GO:0008380	RNA splicing	16/194	434/18723	1.23997e-05	0.000533929	0.000436182	YBX1/NPM1/C1QBP/SNRPD1/RPS26/SNRPE/SNRPB/LSM4/LSM2/NCL/SNRPG/SNU13/SNRPF/TXNL4A/PRMT1/SNRPA1	16
GO:0006090	pyruvate metabolic process	8/194	106/18723	1.45737e-05	0.00060935	0.000497796	LDHA/ENO1/TPI1/GAPDH/PGAM1/PKM/PGK1/GPI	8
GO:0009185	ribonucleoside diphosphate metabolic process	8/194	106/18723	1.45737e-05	0.00060935	0.000497796	LDHA/ENO1/TPI1/GAPDH/PGAM1/PKM/PGK1/GPI	8
GO:0034470	ncRNA processing	15/194	395/18723	1.65443e-05	0.00068186	0.000557032	PA2G4/EXOSC5/RPL5/RSL1D1/FBL/DKC1/RPL35A/SSB/NOP56/SNU13/MRTO4/NHP2/DDX21/POP7/NIFK	15
GO:0032210	regulation of telomere maintenance via telomerase	6/194	53/18723	1.75389e-05	0.00071267	0.000582202	CCT6A/DKC1/CCT5/XRCC5/CCT7/CCT3	6
GO:0010644	cell communication by electrical coupling	5/194	32/18723	1.81964e-05	0.00072912	0.000595639	CALM1/CAV1/CALM3/SRI/GJA5	5
GO:0032204	regulation of telomere maintenance	7/194	80/18723	1.92978e-05	0.000762661	0.000623041	CCT6A/DKC1/GNL3/CCT5/XRCC5/CCT7/CCT3	7
GO:0001666	response to hypoxia	13/194	307/18723	1.98997e-05	0.000775821	0.000633791	LDHA/ENO1/ASCL2/EIF4EBP1/CYBA/EGLN3/HMOX1/PGK1/CAV1/CCNB1/AHCY/PHB2/HSPD1	13
GO:2001252	positive regulation of chromosome organization	7/194	82/18723	2.26958e-05	0.00087303	0.000713205	CCT6A/DKC1/GNL3/CCT5/XRCC5/CCT7/CCT3	7
GO:0033044	regulation of chromosome organization	10/194	187/18723	2.61223e-05	0.000991616	0.00081008	CENPV/CCT6A/DKC1/GNL3/CCT5/CCNB1/NEK6/XRCC5/CCT7/CCT3	10
GO:0140694	non-membrane-bounded organelle assembly	14/194	367/18723	3.03173e-05	0.00112016	0.000915091	KRT19/TPM1/NPM1/C1QBP/TUBB/RPL6/RPL5/LSM4/RPS3/NEK6/KPNB1/MRTO4/XRCC5/LCP1	14
GO:0000377	RNA splicing, via transesterification reactions with bulged adenosine as nucleophile	13/194	320/18723	3.06733e-05	0.00112016	0.000915091	NPM1/C1QBP/SNRPD1/SNRPE/SNRPB/LSM4/LSM2/NCL/SNRPG/SNU13/SNRPF/TXNL4A/SNRPA1	13
GO:0000398	mRNA splicing, via spliceosome	13/194	320/18723	3.06733e-05	0.00112016	0.000915091	NPM1/C1QBP/SNRPD1/SNRPE/SNRPB/LSM4/LSM2/NCL/SNRPG/SNU13/SNRPF/TXNL4A/SNRPA1	13
GO:0006417	regulation of translation	16/194	468/18723	3.1118e-05	0.00112219	0.000916752	YBX1/EIF4EBP1/PA2G4/GAPDH/NPM1/C1QBP/IGF2BP1/PKM/EXOSC5/RPL5/EIF5A/RPS9/RPS3/NCL/EIF4B/EIF2S3	16
GO:0036293	response to decreased oxygen levels	13/194	322/18723	3.27184e-05	0.00116534	0.000952	LDHA/ENO1/ASCL2/EIF4EBP1/CYBA/EGLN3/HMOX1/PGK1/CAV1/CCNB1/AHCY/PHB2/HSPD1	13
GO:0016052	carbohydrate catabolic process	9/194	154/18723	3.32339e-05	0.00116927	0.000955208	LDHA/ENO1/TPI1/GAPDH/PGAM1/PKM/PYGL/PGK1/GPI	9
GO:0000375	RNA splicing, via transesterification reactions	13/194	324/18723	3.48816e-05	0.00121245	0.000990487	NPM1/C1QBP/SNRPD1/SNRPE/SNRPB/LSM4/LSM2/NCL/SNRPG/SNU13/SNRPF/TXNL4A/SNRPA1	13
GO:0072594	establishment of protein localization to organelle	15/194	422/18723	3.55681e-05	0.00122159	0.000997957	RAN/TIMM13/CCT6A/CALM1/DKC1/HSP90AB1/SSR3/CCT5/KPNB1/PHB2/CALM3/HSPD1/CCT7/CCT3/TOMM22	15
GO:0042255	ribosome assembly	6/194	61/18723	3.96045e-05	0.00131332	0.00107289	NPM1/C1QBP/RPL6/RPL5/MRTO4/XRCC5	6
GO:0090342	regulation of cell aging	6/194	61/18723	3.96045e-05	0.00131332	0.00107289	YBX1/RSL1D1/EEF1E1/HLA-G/NEK6/MIF	6
GO:1904356	regulation of telomere maintenance via telomere lengthening	6/194	61/18723	3.96045e-05	0.00131332	0.00107289	CCT6A/DKC1/CCT5/XRCC5/CCT7/CCT3	6
GO:0034502	protein localization to chromosome	7/194	92/18723	4.79368e-05	0.00157156	0.00128386	CCT6A/DKC1/GNL3/CCT5/XRCC5/CCT7/CCT3	7
GO:0046700	heterocycle catabolic process	15/194	445/18723	6.49091e-05	0.00210408	0.00171888	YBX1/SERBP1/NPM1/IGF2BP1/HMOX1/EXOSC5/DKC1/LSM4/LSM2/DCTPP1/SSB/AHCY/MRTO4/DUT/SLIRP	15
GO:0070482	response to oxygen levels	13/194	347/18723	7.03053e-05	0.00225368	0.0018411	LDHA/ENO1/ASCL2/EIF4EBP1/CYBA/EGLN3/HMOX1/PGK1/CAV1/CCNB1/AHCY/PHB2/HSPD1	13
GO:0044270	cellular nitrogen compound catabolic process	15/194	451/18723	7.54092e-05	0.00239072	0.00195305	YBX1/SERBP1/NPM1/IGF2BP1/HMOX1/EXOSC5/DKC1/LSM4/LSM2/DCTPP1/SSB/AHCY/MRTO4/DUT/SLIRP	15
GO:0006458	'de novo' protein folding	5/194	43/18723	7.93085e-05	0.00248701	0.00203171	PTGES3/FKBP1A/SDF2L1/HSPD1/HSPE1	5
GO:0051651	maintenance of location in cell	10/194	214/18723	8.16253e-05	0.00253214	0.00206858	CHCHD10/CYBA/CALM1/TMSB10/CAV1/FTH1/FKBP1A/CALM3/TMSB4X/SRI	10
GO:1900180	regulation of protein localization to nucleus	8/194	136/18723	8.73402e-05	0.0026806	0.00218986	NPM1/RAN/CCT6A/DKC1/HSP90AB1/CCT5/CCT7/CCT3	8
GO:0021762	substantia nigra development	5/194	44/18723	8.87293e-05	0.00269457	0.00220127	ACTB/CALM1/DYNLL1/YWHAQ/CALM3	5
GO:0034655	nucleobase-containing compound catabolic process	14/194	407/18723	9.22334e-05	0.00277181	0.00226437	YBX1/SERBP1/NPM1/IGF2BP1/EXOSC5/DKC1/LSM4/LSM2/DCTPP1/SSB/AHCY/MRTO4/DUT/SLIRP	14
GO:0001819	positive regulation of cytokine production	15/194	467/18723	0.000111006	0.00326789	0.00266964	GAPDH/CYBA/SERPINB7/HMOX1/NLRP2/SLC7A5/HLA-G/RPS3/PHB/DDX21/HSPD1/S100A13/ISG15/CD81/MIF	15
GO:0019439	aromatic compound catabolic process	15/194	467/18723	0.000111006	0.00326789	0.00266964	YBX1/SERBP1/NPM1/IGF2BP1/HMOX1/EXOSC5/DKC1/LSM4/LSM2/DCTPP1/SSB/AHCY/MRTO4/DUT/SLIRP	15
GO:0009147	pyrimidine nucleoside triphosphate metabolic process	4/194	25/18723	0.000119203	0.00347374	0.0028378	NME1/DCTPP1/DTYMK/DUT	4
GO:0032070	regulation of deoxyribonuclease activity	3/194	10/18723	0.000124585	0.00359427	0.00293627	NPM1/RPS3/PCNA	3
GO:0043627	response to estrogen	6/194	75/18723	0.000127386	0.0036387	0.00297256	LDHA/KRT19/HMOX1/CAV1/DTYMK/HSPD1	6
GO:1904951	positive regulation of establishment of protein localization	12/194	319/18723	0.000128785	0.0036426	0.00297575	RAN/CCT6A/SFN/DKC1/HSP90AB1/ANP32B/CCT5/DYNLL1/CCT7/SRI/CCT3/CD81	12
GO:0140053	mitochondrial gene expression	7/194	108/18723	0.000132756	0.00371847	0.00303773	CHCHD10/C1QBP/MRPL23/MRPS34/MRPL12/MRPS12/MRPL52	7
GO:0060314	regulation of ryanodine-sensitive calcium-release channel activity	4/194	26/18723	0.00013974	0.00387643	0.00316677	CALM1/FKBP1A/CALM3/SRI	4
GO:0010038	response to metal ion	13/194	373/18723	0.000144644	0.00397426	0.00324669	HMOX1/MT1E/CALM1/SYT8/CACYBP/CAV1/GPI/CCNB1/FSTL3/DTYMK/CALM3/PPIF/PCNA	13
GO:0006401	RNA catabolic process	11/194	278/18723	0.000158782	0.00432157	0.00353042	YBX1/SERBP1/NPM1/IGF2BP1/EXOSC5/DKC1/LSM4/LSM2/SSB/MRTO4/SLIRP	11
GO:0098901	regulation of cardiac muscle cell action potential	4/194	27/18723	0.000162719	0.00438733	0.00358414	CALM1/CAV1/CALM3/GJA5	4
GO:0034660	ncRNA metabolic process	15/194	485/18723	0.000167831	0.00448327	0.00366251	PA2G4/EXOSC5/RPL5/RSL1D1/FBL/DKC1/RPL35A/SSB/NOP56/SNU13/MRTO4/NHP2/DDX21/POP7/NIFK	15
GO:0060315	negative regulation of ryanodine-sensitive calcium-release channel activity	3/194	11/18723	0.000169998	0.00449948	0.00367576	CALM1/CALM3/SRI	3
GO:0006636	unsaturated fatty acid biosynthetic process	5/194	51/18723	0.000180994	0.00474697	0.00387794	FABP5/SCD/FADS1/PTGES3/MIF	5
GO:0000470	maturation of LSU-rRNA	4/194	28/18723	0.000188308	0.00489432	0.00399831	RSL1D1/SNU13/NHP2/NIFK	4
GO:0009205	purine ribonucleoside triphosphate metabolic process	6/194	82/18723	0.000208646	0.00534125	0.00436343	ENO1/NME1/RAN/ATP5MC3/TMSB4X/ATP5MC1	6
GO:1901361	organic cyclic compound catabolic process	15/194	495/18723	0.000209207	0.00534125	0.00436343	YBX1/SERBP1/NPM1/IGF2BP1/HMOX1/EXOSC5/DKC1/LSM4/LSM2/DCTPP1/SSB/AHCY/MRTO4/DUT/SLIRP	15
GO:2000772	regulation of cellular senescence	5/194	53/18723	0.000217438	0.00546173	0.00446185	YBX1/RSL1D1/EEF1E1/HLA-G/NEK6	5
GO:0002702	positive regulation of production of molecular mediator of immune response	7/194	117/18723	0.000218379	0.00546173	0.00446185	SLC7A5/HLA-G/GPI/PHB/PHB2/DDX21/CD81	7
GO:0010952	positive regulation of peptidase activity	9/194	197/18723	0.000219605	0.00546173	0.00446185	EFNA1/EGLN3/NLRP2/ANP32B/CAV1/RPS3/HSPD1/HSPE1/CYCS	9
GO:0031126	sno(s)RNA 3'-end processing	3/194	12/18723	0.000224936	0.00554649	0.00453109	EXOSC5/FBL/DKC1	3
GO:0034504	protein localization to nucleus	11/194	290/18723	0.00022896	0.00559787	0.00457306	CHCHD10/NPM1/RAN/CCT6A/DKC1/HSP90AB1/CCT5/KPNB1/PHB2/CCT7/CCT3	11
GO:0090151	establishment of protein localization to mitochondrial membrane	4/194	30/18723	0.000247997	0.00601236	0.00491168	TIMM13/CALM1/CALM3/TOMM22	4
GO:0009142	nucleoside triphosphate biosynthetic process	6/194	85/18723	0.000254002	0.00610662	0.00498868	ENO1/NME1/DTYMK/ATP5MC3/TMSB4X/ATP5MC1	6
GO:0051280	negative regulation of release of sequestered calcium ion into cytosol	3/194	13/18723	0.000290188	0.00689541	0.00563306	CALM1/CALM3/SRI	3
GO:0034250	positive regulation of cellular amide metabolic process	8/194	162/18723	0.000291591	0.00689541	0.00563306	NPM1/C1QBP/EFNA1/PKM/RPL5/EIF5A/RPS9/EIF2S3	8
GO:0009144	purine nucleoside triphosphate metabolic process	6/194	88/18723	0.000306773	0.00719544	0.00587817	ENO1/NME1/RAN/ATP5MC3/TMSB4X/ATP5MC1	6
GO:0002700	regulation of production of molecular mediator of immune response	8/194	164/18723	0.000316764	0.00736987	0.00602067	HMOX1/SLC7A5/HLA-G/GPI/PHB/PHB2/DDX21/CD81	8
GO:0009199	ribonucleoside triphosphate metabolic process	6/194	89/18723	0.000326151	0.00750993	0.00613508	ENO1/NME1/RAN/ATP5MC3/TMSB4X/ATP5MC1	6
GO:0009165	nucleotide biosynthetic process	10/194	254/18723	0.000328273	0.00750993	0.00613508	ENO1/NME1/RRM2/DTYMK/APRT/ATP5MC3/DUT/PAICS/TMSB4X/ATP5MC1	10
GO:0086065	cell communication involved in cardiac conduction	5/194	58/18723	0.000332974	0.00750993	0.00613508	CALM1/CAV1/CALM3/SRI/GJA5	5
GO:0052547	regulation of peptidase activity	14/194	461/18723	0.000333196	0.00750993	0.00613508	GAPDH/EFNA1/EGLN3/SERPINB7/SFN/NLRP2/CSTB/ANP32B/CAV1/GPI/RPS3/HSPD1/HSPE1/CYCS	14
GO:0043281	regulation of cysteine-type endopeptidase activity involved in apoptotic process	9/194	209/18723	0.000339934	0.0076024	0.00621063	EGLN3/SFN/NLRP2/ANP32B/GPI/RPS3/HSPD1/HSPE1/CYCS	9
GO:1901293	nucleoside phosphate biosynthetic process	10/194	256/18723	0.000349297	0.00775171	0.0063326	ENO1/NME1/RRM2/DTYMK/APRT/ATP5MC3/DUT/PAICS/TMSB4X/ATP5MC1	10
GO:0043144	sno(s)RNA processing	3/194	14/18723	0.000366518	0.00807179	0.00659408	EXOSC5/FBL/DKC1	3
GO:0051052	regulation of DNA metabolic process	12/194	359/18723	0.000380195	0.00830956	0.00678832	NPM1/CCT6A/DKC1/HSP90AB1/GNL3/PTGES3/RPS3/CCT5/XRCC5/CCT7/CCT3/PCNA	12
GO:0006937	regulation of muscle contraction	8/194	169/18723	0.000387538	0.00840636	0.00686741	ENO1/TPM1/TNNI2/CALM1/CAV1/CALM3/SRI/GJA5	8
GO:0006260	DNA replication	10/194	260/18723	0.000394727	0.00847569	0.00692405	CCNE1/SET/RRM2/PCLAF/CACYBP/PTMS/DUT/DDX21/SUPT16H/PCNA	10
GO:0043280	positive regulation of cysteine-type endopeptidase activity involved in apoptotic process	7/194	129/18723	0.00039661	0.00847569	0.00692405	EGLN3/NLRP2/ANP32B/RPS3/HSPD1/HSPE1/CYCS	7
GO:0051973	positive regulation of telomerase activity	4/194	34/18723	0.000406318	0.00861931	0.00704137	DKC1/HSP90AB1/PTGES3/XRCC5	4
GO:1901796	regulation of signal transduction by p53 class mediator	6/194	93/18723	0.000413453	0.00870666	0.00711273	NPM1/RPL5/EIF5A/EEF1E1/TAF9/MIF	6
GO:0031330	negative regulation of cellular catabolic process	10/194	262/18723	0.000419226	0.00876425	0.00715978	YBX1/IGF2BP1/EFNA1/APOC1/HMOX1/RPL5/DKC1/HSP90AB1/TAF9/SLIRP	10
GO:0009263	deoxyribonucleotide biosynthetic process	3/194	15/18723	0.00045466	0.00912875	0.00745754	RRM2/DTYMK/DUT	3
GO:0051284	positive regulation of sequestering of calcium ion	3/194	15/18723	0.00045466	0.00912875	0.00745754	CALM1/CALM3/SRI	3
GO:0098760	response to interleukin-7	3/194	15/18723	0.00045466	0.00912875	0.00745754	YBX1/HDGF/HSPD1	3
GO:0098761	cellular response to interleukin-7	3/194	15/18723	0.00045466	0.00912875	0.00745754	YBX1/HDGF/HSPD1	3
GO:1901841	regulation of high voltage-gated calcium channel activity	3/194	15/18723	0.00045466	0.00912875	0.00745754	CALM1/CALM3/SRI	3
GO:0007569	cell aging	7/194	132/18723	0.000455646	0.00912875	0.00745754	YBX1/NPM1/RSL1D1/EEF1E1/HLA-G/NEK6/MIF	7
GO:0009895	negative regulation of catabolic process	11/194	320/18723	0.00052676	0.0103457	0.00845174	YBX1/IGF2BP1/EFNA1/APOC1/HMOX1/RPL5/DKC1/HSP90AB1/PHB/TAF9/SLIRP	11
GO:0048857	neural nucleus development	5/194	64/18723	0.000526981	0.0103457	0.00845174	ACTB/CALM1/DYNLL1/YWHAQ/CALM3	5
GO:0071453	cellular response to oxygen levels	8/194	177/18723	0.000527148	0.0103457	0.00845174	ENO1/EIF4EBP1/EGLN3/HMOX1/PGK1/CAV1/CCNB1/PHB2	8
GO:0045727	positive regulation of translation	7/194	136/18723	0.000545055	0.0105934	0.0086541	NPM1/C1QBP/PKM/RPL5/EIF5A/RPS9/EIF2S3	7
GO:1904029	regulation of cyclin-dependent protein kinase activity	6/194	98/18723	0.000547114	0.0105934	0.0086541	CCNE1/ACTB/SFN/HSP90AB1/CCNB1/CKS1B	6
GO:0016074	sno(s)RNA metabolic process	3/194	16/18723	0.000555324	0.0106807	0.0087254	EXOSC5/FBL/DKC1	3
GO:0010950	positive regulation of endopeptidase activity	8/194	179/18723	0.000567752	0.0108084	0.00882968	EFNA1/EGLN3/NLRP2/ANP32B/RPS3/HSPD1/HSPE1/CYCS	8
GO:0060048	cardiac muscle contraction	7/194	137/18723	0.000569453	0.0108084	0.00882968	TPM1/TNNI2/CALM1/CAV1/CALM3/SRI/GJA5	7
GO:0052548	regulation of endopeptidase activity	13/194	432/18723	0.00059125	0.0111487	0.00910772	GAPDH/EFNA1/EGLN3/SERPINB7/SFN/NLRP2/CSTB/ANP32B/GPI/RPS3/HSPD1/HSPE1/CYCS	13
GO:1903829	positive regulation of cellular protein localization	10/194	276/18723	0.000628656	0.0117771	0.00962105	NPM1/RAN/CCT6A/DKC1/HSP90AB1/GNL3/CCT5/CCT7/CCT3/CD81	10
GO:0022898	regulation of transmembrane transporter activity	10/194	278/18723	0.000664634	0.0123708	0.010106	FXYD5/ACTB/CALM1/CAV1/PHB2/FKBP1A/CALM3/TMSB4X/SRI/PPIF	10
GO:0009200	deoxyribonucleoside triphosphate metabolic process	3/194	17/18723	0.000669194	0.0123758	0.0101102	DCTPP1/DTYMK/DUT	3
GO:0010522	regulation of calcium ion transport into cytosol	6/194	102/18723	0.000676425	0.0124299	0.0101543	CYBA/CALM1/CAV1/FKBP1A/CALM3/SRI	6
GO:0009206	purine ribonucleoside triphosphate biosynthetic process	5/194	68/18723	0.000696838	0.0126439	0.0103292	ENO1/NME1/ATP5MC3/TMSB4X/ATP5MC1	5
GO:0046686	response to cadmium ion	5/194	68/18723	0.000696838	0.0126439	0.0103292	HMOX1/MT1E/GPI/DTYMK/PCNA	5
GO:0045860	positive regulation of protein kinase activity	12/194	386/18723	0.00072214	0.0129494	0.0105787	NPM1/EFNA1/CALM1/HSP90AB1/CLSPN/RPS3/CCNB1/PHB/PHB2/XRCC5/CKS1B/CALM3	12
GO:0006402	mRNA catabolic process	9/194	232/18723	0.00072265	0.0129494	0.0105787	YBX1/SERBP1/NPM1/IGF2BP1/EXOSC5/LSM4/LSM2/SSB/MRTO4	9
GO:0034763	negative regulation of transmembrane transport	7/194	143/18723	0.000734687	0.0130838	0.0106885	FABP5/CALM1/CAV1/YWHAQ/CALM3/SRI/PPIF	7
GO:0009145	purine nucleoside triphosphate biosynthetic process	5/194	69/18723	0.000745041	0.0131868	0.0107727	ENO1/NME1/ATP5MC3/TMSB4X/ATP5MC1	5
GO:0002699	positive regulation of immune effector process	9/194	235/18723	0.000791667	0.0138422	0.0113081	HMOX1/SLC7A5/HLA-G/GPI/PHB/PHB2/DDX21/HSPD1/CD81	9
GO:2000116	regulation of cysteine-type endopeptidase activity	9/194	235/18723	0.000791667	0.0138422	0.0113081	EGLN3/SFN/NLRP2/ANP32B/GPI/RPS3/HSPD1/HSPE1/CYCS	9
GO:0046390	ribose phosphate biosynthetic process	8/194	190/18723	0.000838733	0.0145768	0.0119082	ENO1/NME1/PYGL/APRT/ATP5MC3/PAICS/TMSB4X/ATP5MC1	8
GO:2001056	positive regulation of cysteine-type endopeptidase activity	7/194	148/18723	0.000899555	0.0155402	0.0126953	EGLN3/NLRP2/ANP32B/RPS3/HSPD1/HSPE1/CYCS	7
GO:0034766	negative regulation of ion transmembrane transport	6/194	109/18723	0.000958379	0.0164579	0.0134449	CALM1/CAV1/YWHAQ/CALM3/SRI/PPIF	6
GO:0071456	cellular response to hypoxia	7/194	151/18723	0.00101166	0.0172701	0.0141085	ENO1/EIF4EBP1/EGLN3/HMOX1/PGK1/CCNB1/PHB2	7
GO:0009201	ribonucleoside triphosphate biosynthetic process	5/194	74/18723	0.00102434	0.0173836	0.0142012	ENO1/NME1/ATP5MC3/TMSB4X/ATP5MC1	5
GO:0010523	negative regulation of calcium ion transport into cytosol	3/194	20/18723	0.00109651	0.0184036	0.0150344	CALM1/CALM3/SRI	3
GO:0009262	deoxyribonucleotide metabolic process	4/194	44/18723	0.0010972	0.0184036	0.0150344	RRM2/DCTPP1/DTYMK/DUT	4
GO:0032543	mitochondrial translation	5/194	76/18723	0.0011554	0.0192677	0.0157404	C1QBP/MRPL23/MRPS34/MRPS12/MRPL52	5
GO:0033674	positive regulation of kinase activity	13/194	467/18723	0.00120554	0.0199884	0.0163291	NPM1/EFNA1/CALM1/HSP90AB1/CLSPN/RPS3/CCNB1/PHB/PHB2/XRCC5/CKS1B/CALM3/CD81	13
GO:0055117	regulation of cardiac muscle contraction	5/194	77/18723	0.00122539	0.0202015	0.0165032	CALM1/CAV1/CALM3/SRI/GJA5	5
GO:0032516	positive regulation of phosphoprotein phosphatase activity	3/194	21/18723	0.00126955	0.0208105	0.0170007	CALM1/HSP90AB1/CALM3	3
GO:0006919	activation of cysteine-type endopeptidase activity involved in apoptotic process	5/194	78/18723	0.00129848	0.0211644	0.0172899	EGLN3/ANP32B/HSPD1/HSPE1/CYCS	5
GO:0007006	mitochondrial membrane organization	6/194	116/18723	0.00132311	0.0214448	0.0175189	CHCHD10/TIMM13/CALM1/CALM3/PPIF/TOMM22	6
GO:0051279	regulation of release of sequestered calcium ion into cytosol	5/194	79/18723	0.00137473	0.022157	0.0181007	CYBA/CALM1/FKBP1A/CALM3/SRI	5
GO:0051972	regulation of telomerase activity	4/194	47/18723	0.00140723	0.0225547	0.0184256	DKC1/HSP90AB1/PTGES3/XRCC5	4
GO:0002440	production of molecular mediator of immune response	10/194	308/18723	0.00144255	0.0227602	0.0185935	IGKC/HMOX1/SLC7A5/HLA-G/GPI/PHB/PHB2/DDX21/HSPD1/CD81	10
GO:0006413	translational initiation	6/194	118/18723	0.00144457	0.0227602	0.0185935	EIF4EBP1/NPM1/RPS3/EIF4B/EIF1AX/EIF2S3	6
GO:0051101	regulation of DNA binding	6/194	118/18723	0.00144457	0.0227602	0.0185935	NME1/HMOX1/CALM1/CALM3/TMSB4X/SRI	6
GO:0032069	regulation of nuclease activity	3/194	22/18723	0.00145885	0.0227602	0.0185935	NPM1/RPS3/PCNA	3
GO:0036294	cellular response to decreased oxygen levels	7/194	161/18723	0.0014667	0.0227602	0.0185935	ENO1/EIF4EBP1/EGLN3/HMOX1/PGK1/CCNB1/PHB2	7
GO:0051098	regulation of binding	11/194	363/18723	0.00146739	0.0227602	0.0185935	NME1/RAN/HMOX1/ACTB/CALM1/HSP90AB1/CAV1/FKBP1A/CALM3/TMSB4X/SRI	11
GO:0032409	regulation of transporter activity	10/194	310/18723	0.00151345	0.0233492	0.0190746	FXYD5/ACTB/CALM1/CAV1/PHB2/FKBP1A/CALM3/TMSB4X/SRI/PPIF	10
GO:0006633	fatty acid biosynthetic process	7/194	163/18723	0.00157432	0.0241591	0.0197363	FABP5/SCD/APOC1/FADS1/PTGES3/FASN/MIF	7
GO:2001242	regulation of intrinsic apoptotic signaling pathway	7/194	164/18723	0.00163039	0.0248872	0.0203311	ENO1/EIF5A/CAV1/RPS3/TAF9/PPIF/MIF	7
GO:0051131	chaperone-mediated protein complex assembly	3/194	23/18723	0.00166496	0.0252811	0.0206529	HSP90AB1/PTGES3/HSPD1	3
GO:0006220	pyrimidine nucleotide metabolic process	4/194	50/18723	0.00177367	0.0266512	0.0217721	NME1/DCTPP1/DTYMK/DUT	4
GO:0043628	ncRNA 3'-end processing	4/194	50/18723	0.00177367	0.0266512	0.0217721	EXOSC5/FBL/DKC1/SSB	4
GO:0009219	pyrimidine deoxyribonucleotide metabolic process	3/194	24/18723	0.00188839	0.0280825	0.0229414	DCTPP1/DTYMK/DUT	3
GO:0010155	regulation of proton transport	3/194	24/18723	0.00188839	0.0280825	0.0229414	PHB2/TMSB4X/PPIF	3
GO:0032412	regulation of ion transmembrane transporter activity	9/194	267/18723	0.00192022	0.0283765	0.0231816	FXYD5/CALM1/CAV1/PHB2/FKBP1A/CALM3/TMSB4X/SRI/PPIF	9
GO:0009152	purine ribonucleotide biosynthetic process	7/194	169/18723	0.00193446	0.0283765	0.0231816	ENO1/NME1/APRT/ATP5MC3/PAICS/TMSB4X/ATP5MC1	7
GO:0070585	protein localization to mitochondrion	6/194	125/18723	0.00193766	0.0283765	0.0231816	TIMM13/CALM1/CALM3/HSPD1/TOMM22/ISG15	6
GO:0033119	negative regulation of RNA splicing	3/194	25/18723	0.00212964	0.0310304	0.0253497	NPM1/C1QBP/RPS26	3
GO:0051099	positive regulation of binding	7/194	173/18723	0.00220795	0.0320097	0.0261496	NME1/RAN/CALM1/HSP90AB1/CAV1/FKBP1A/CALM3	7
GO:0051235	maintenance of location	10/194	327/18723	0.00223786	0.0322811	0.0263714	CHCHD10/CYBA/CALM1/TMSB10/CAV1/FTH1/FKBP1A/CALM3/TMSB4X/SRI	10
GO:0010524	positive regulation of calcium ion transport into cytosol	4/194	54/18723	0.00235862	0.0338538	0.0276561	CALM1/CAV1/CALM3/SRI	4
GO:0050857	positive regulation of antigen receptor-mediated signaling pathway	3/194	26/18723	0.0023892	0.0341229	0.027876	CMTM3/RPS3/CD81	3
GO:0030901	midbrain development	5/194	90/18723	0.00244673	0.0347725	0.0284067	ACTB/CALM1/DYNLL1/YWHAQ/CALM3	5
GO:0098900	regulation of action potential	4/194	55/18723	0.00252327	0.0356845	0.0291518	CALM1/CAV1/CALM3/GJA5	4
GO:0000027	ribosomal large subunit assembly	3/194	27/18723	0.00266751	0.0372553	0.030435	RPL6/RPL5/MRTO4	3
GO:0039529	RIG-I signaling pathway	3/194	27/18723	0.00266751	0.0372553	0.030435	C1QBP/PHB/PHB2	3
GO:0006941	striated muscle contraction	7/194	179/18723	0.00267309	0.0372553	0.030435	TPM1/TNNI2/CALM1/CAV1/CALM3/SRI/GJA5	7
GO:0046456	icosanoid biosynthetic process	4/194	56/18723	0.00269566	0.0373893	0.0305445	FABP5/FADS1/PTGES3/MIF	4
GO:0003012	muscle system process	12/194	452/18723	0.00272975	0.037681	0.0307827	ENO1/TPM1/CYBA/TNNI2/HMOX1/TPM2/CALM1/CAV1/TPM3/CALM3/SRI/GJA5	12
GO:0090398	cellular senescence	5/194	93/18723	0.00282225	0.0387723	0.0316743	YBX1/RSL1D1/EEF1E1/HLA-G/NEK6	5
GO:0006754	ATP biosynthetic process	4/194	57/18723	0.00287595	0.0392828	0.0320913	ENO1/ATP5MC3/TMSB4X/ATP5MC1	4
GO:0002697	regulation of immune effector process	10/194	339/18723	0.00290025	0.0392828	0.0320913	C1QBP/HMOX1/SLC7A5/HLA-G/GPI/PHB/PHB2/DDX21/HSPD1/CD81	10
GO:0048545	response to steroid hormone	10/194	339/18723	0.00290025	0.0392828	0.0320913	CYBA/CALM1/PTGES3/CAV1/GPI/PHB/PHB2/CALM3/HSPD1/PCNA	10
GO:0009260	ribonucleotide biosynthetic process	7/194	182/18723	0.00293219	0.0394196	0.032203	ENO1/NME1/APRT/ATP5MC3/PAICS/TMSB4X/ATP5MC1	7
GO:0000079	regulation of cyclin-dependent protein serine/threonine kinase activity	5/194	94/18723	0.0029562	0.0394196	0.032203	CCNE1/ACTB/SFN/CCNB1/CKS1B	5
GO:0045185	maintenance of protein location	5/194	94/18723	0.0029562	0.0394196	0.032203	CHCHD10/TMSB10/CAV1/TMSB4X/SRI	5
GO:0061082	myeloid leukocyte cytokine production	3/194	28/18723	0.00296501	0.0394196	0.032203	HMOX1/HLA-G/DDX21	3
GO:0002931	response to ischemia	4/194	58/18723	0.00306432	0.0401844	0.0328278	EIF4EBP1/CAV1/HSPD1/PPIF	4
GO:0018208	peptidyl-proline modification	4/194	58/18723	0.00306432	0.0401844	0.0328278	EGLN3/PRDX4/FKBP1A/PPIF	4
GO:0043666	regulation of phosphoprotein phosphatase activity	4/194	58/18723	0.00306432	0.0401844	0.0328278	CALM1/HSP90AB1/FKBP1A/CALM3	4
GO:0006942	regulation of striated muscle contraction	5/194	95/18723	0.00309469	0.040399	0.0330031	CALM1/CAV1/CALM3/SRI/GJA5	5
GO:0097193	intrinsic apoptotic signaling pathway	9/194	288/18723	0.00318818	0.041432	0.033847	ENO1/HMOX1/EIF5A/SFN/CAV1/RPS3/TAF9/PPIF/MIF	9
GO:0002718	regulation of cytokine production involved in immune response	5/194	96/18723	0.0032378	0.0418881	0.0342196	HMOX1/SLC7A5/HLA-G/DDX21/CD81	5
GO:2001258	negative regulation of cation channel activity	4/194	59/18723	0.00326094	0.0419992	0.0343104	CALM1/CAV1/CALM3/SRI	4
GO:1902253	regulation of intrinsic apoptotic signaling pathway by p53 class mediator	3/194	29/18723	0.00328212	0.0420841	0.0343798	EIF5A/TAF9/MIF	3
GO:0006936	muscle contraction	10/194	347/18723	0.00342291	0.0436952	0.0356959	ENO1/TPM1/TNNI2/TPM2/CALM1/CAV1/TPM3/CALM3/SRI/GJA5	10
GO:0002367	cytokine production involved in immune response	5/194	98/18723	0.00353822	0.0447709	0.0365747	HMOX1/SLC7A5/HLA-G/DDX21/CD81	5
GO:0061337	cardiac conduction	5/194	98/18723	0.00353822	0.0447709	0.0365747	CALM1/CAV1/CALM3/SRI/GJA5	5
GO:0006221	pyrimidine nucleotide biosynthetic process	3/194	30/18723	0.00361925	0.045398	0.037087	NME1/DTYMK/DUT	3
GO:0010880	regulation of release of sequestered calcium ion into cytosol by sarcoplasmic reticulum	3/194	30/18723	0.00361925	0.045398	0.037087	CALM1/CALM3/SRI	3
GO:0008630	intrinsic apoptotic signaling pathway in response to DNA damage	5/194	99/18723	0.0036957	0.0461563	0.0377065	HMOX1/SFN/RPS3/TAF9/MIF	5
GO:1903320	regulation of protein modification by small protein conjugation or removal	8/194	242/18723	0.00381377	0.047373	0.0387004	NPM1/RPL5/HSP90AB1/GNL3/CAV1/RPS3/FKBP1A/ISG15	8
GO:0006164	purine nucleotide biosynthetic process	7/194	191/18723	0.00382597	0.047373	0.0387004	ENO1/NME1/APRT/ATP5MC3/PAICS/TMSB4X/ATP5MC1	7
GO:0046824	positive regulation of nucleocytoplasmic transport	4/194	62/18723	0.00390203	0.0477006	0.0389681	RAN/SFN/HSP90AB1/ANP32B	4
GO:0048488	synaptic vesicle endocytosis	4/194	62/18723	0.00390203	0.0477006	0.0389681	ACTB/CALM1/SYT8/CALM3	4
GO:0140238	presynaptic endocytosis	4/194	62/18723	0.00390203	0.0477006	0.0389681	ACTB/CALM1/SYT8/CALM3	4
GO:0001516	prostaglandin biosynthetic process	3/194	31/18723	0.00397676	0.0482057	0.0393807	FABP5/PTGES3/MIF	3
GO:0046457	prostanoid biosynthetic process	3/194	31/18723	0.00397676	0.0482057	0.0393807	FABP5/PTGES3/MIF	3

## Sheet: CTB4 GO
ID	Description	GeneRatio	BgRatio	pvalue	p.adjust	qvalue	geneID	Count
GO:0031589	cell-substrate adhesion	22/178	363/18723	5.32458e-12	1.7012e-08	1.30312e-08	COL17A1/CD63/SERPINE1/IQGAP1/ITGB6/ACTN4/ADAM9/LYPD3/FN1/DAG1/ITGB1/S100A10/JUP/CCN1/FLNA/EFNA1/TACSTD2/ITGA6/NEDD9/ITGB4/RASA1/LAMA5	22
GO:0007229	integrin-mediated signaling pathway	13/178	107/18723	2.77785e-11	4.43762e-08	3.39922e-08	CD63/ITGB6/ADAM9/FN1/ITGB1/FLNA/ADAMTS1/MYH9/ISG15/ITGA6/NEDD9/ITGB4/LAMA5	13
GO:0034109	homotypic cell-cell adhesion	12/178	90/18723	5.40126e-11	5.75234e-08	4.40629e-08	DSC2/CD99/PKP2/HSPB1/FN1/DSP/F11R/JUP/DSG2/FLNA/IL6ST/MYH9	12
GO:0042060	wound healing	22/178	422/18723	9.9418e-11	7.94102e-08	6.08281e-08	TPM1/ANXA1/SERPINE1/HSPB1/CLDN4/ITGB6/MYOF/FN1/GATA2/ANXA2/DAG1/ITGB1/PLEC/DSP/F11R/CCN1/FLNA/TGFBR1/IL6ST/MYH9/CLDN3/EGFR	22
GO:0001667	ameboidal-type cell migration	23/178	475/18723	1.56278e-10	9.98614e-08	7.64938e-08	GATA3/S100P/ANXA1/CDH5/RTN4/ARHGDIB/HSPB1/FSTL1/ADAM9/FN1/GATA2/DPP4/ITGB1/PLEC/JUP/EFNA1/TGFBR1/MYH9/TACSTD2/AMOTL2/ITGB4/FOLR1/LAMA5	23
GO:0045785	positive regulation of cell adhesion	21/178	437/18723	1.19348e-09	6.35529e-07	4.86815e-07	GATA3/TPM1/ANXA1/FSTL3/IQGAP1/ADAM9/CD81/CITED2/FN1/TFRC/DPP4/DAG1/CD55/S100A10/F11R/JUP/CCN1/FLNA/IL6ST/ITGA6/NEDD9	21
GO:0045216	cell-cell junction organization	14/178	200/18723	7.48879e-09	3.4181e-06	2.61826e-06	CDH5/PKP2/PATJ/CLDN4/CLDN7/PLEC/DSP/F11R/JUP/DSG2/FLNA/TGFBR1/CLDN3/CDH1	14
GO:0046718	viral entry into host cell	12/178	144/18723	1.31087e-08	5.23527e-06	4.01022e-06	LY6E/ITGB6/CD81/IFITM3/GSN/TFRC/DPP4/DAG1/ITGB1/CD55/F11R/EGFR	12
GO:0044409	entry into host	12/178	151/18723	2.23709e-08	7.61314e-06	5.83166e-06	LY6E/ITGB6/CD81/IFITM3/GSN/TFRC/DPP4/DAG1/ITGB1/CD55/F11R/EGFR	12
GO:0048608	reproductive structure development	19/178	424/18723	2.38283e-08	7.61314e-06	5.83166e-06	KRT19/KRT8/GATA3/ANXA1/ZFP36L1/BASP1/FSTL3/CITED2/GATA2/HTRA1/PSAP/NUPR1/CCN1/FLNA/ADAMTS1/TGFBR1/EPAS1/MME/NRIP1	19
GO:0061458	reproductive system development	19/178	427/18723	2.66599e-08	7.74349e-06	5.93151e-06	KRT19/KRT8/GATA3/ANXA1/ZFP36L1/BASP1/FSTL3/CITED2/GATA2/HTRA1/PSAP/NUPR1/CCN1/FLNA/ADAMTS1/TGFBR1/EPAS1/MME/NRIP1	19
GO:0043588	skin development	15/178	263/18723	3.3947e-08	9.03838e-06	6.9234e-06	ANXA1/FLNB/ZFP36L1/CLDN4/ITGB6/ADAM9/CLIC4/PLEC/PALLD/DSP/JUP/ITGA6/ITGB4/EGFR/LAMA5	15
GO:0022604	regulation of cell morphogenesis	16/178	309/18723	4.49465e-08	1.08838e-05	8.337e-06	TPM1/ANXA1/RHOU/EZR/CLDN4/ACTN4/FN1/DAG1/S100A10/F11R/FLNA/MYH9/TACSTD2/NEDD9/CLDN3/RASA1	16
GO:0032970	regulation of actin filament-based process	18/178	397/18723	4.76912e-08	1.08838e-05	8.337e-06	TPM1/LIMA1/DSC2/PKP2/ARHGDIB/IQGAP1/GSN/CAPG/S100A10/DSP/F11R/JUP/DSG2/FLNA/TGFBR1/MYH9/TACSTD2/RASA1	18
GO:0007160	cell-matrix adhesion	14/178	233/18723	5.17893e-08	1.1001e-05	8.42674e-06	COL17A1/CD63/SERPINE1/IQGAP1/ITGB6/ADAM9/LYPD3/FN1/DAG1/ITGB1/S100A10/JUP/ITGB4/RASA1	14
GO:0098911	regulation of ventricular cardiac muscle cell action potential	5/178	12/18723	5.5091e-08	1.1001e-05	8.42674e-06	DSC2/PKP2/DSP/JUP/DSG2	5
GO:0031532	actin cytoskeleton reorganization	10/178	107/18723	7.42346e-08	1.39517e-05	1.0687e-05	ANXA1/ARHGDIB/EZR/GSN/PLEC/F11R/FLNA/MYH9/NEDD9/CLDN3	10
GO:0001701	in utero embryonic development	17/178	367/18723	8.44671e-08	1.49929e-05	1.14846e-05	KRT19/KRT8/GATA3/RTN4/ZFP36L1/LY6E/CAPN2/CITED2/GATA2/ITGB1/ELF3/MAN2A1/CCN1/SKIL/TGFBR1/MYH9/EPAS1	17
GO:0003007	heart morphogenesis	14/178	246/18723	1.0167e-07	1.70967e-05	1.30961e-05	GATA3/TPM1/RTN4/PKP2/LY6E/CITED2/FHL2/DSP/CCN1/FLNA/ADAMTS1/EFNA1/TGFBR1/FOLR1	14
GO:0052126	movement in host environment	12/178	175/18723	1.14841e-07	1.83458e-05	1.40529e-05	LY6E/ITGB6/CD81/IFITM3/GSN/TFRC/DPP4/DAG1/ITGB1/CD55/F11R/EGFR	12
GO:0001655	urogenital system development	16/178	338/18723	1.53943e-07	2.34213e-05	1.79407e-05	GATA3/ANXA1/BASP1/FSTL3/IQGAP1/COL4A1/GATA2/PSAP/TFAP2A/ADAMTS1/TGFBR1/TACSTD2/ID3/MME/LAMA5/HPGD	16
GO:0010810	regulation of cell-substrate adhesion	13/178	221/18723	2.0181e-07	2.83527e-05	2.17181e-05	SERPINE1/IQGAP1/ACTN4/FN1/DAG1/S100A10/JUP/CCN1/FLNA/TACSTD2/ITGA6/NEDD9/RASA1	13
GO:0086069	bundle of His cell to Purkinje myocyte communication	5/178	15/18723	2.04104e-07	2.83527e-05	2.17181e-05	DSC2/PKP2/DSP/JUP/DSG2	5
GO:0003206	cardiac chamber morphogenesis	10/178	121/18723	2.38404e-07	3.0468e-05	2.33385e-05	GATA3/TPM1/PKP2/LY6E/CITED2/FHL2/DSP/CCN1/ADAMTS1/TGFBR1	10
GO:1904019	epithelial cell apoptotic process	10/178	121/18723	2.38404e-07	3.0468e-05	2.33385e-05	KRT8/GATA3/CDH5/KRT18/ZFP36L1/SERPINE1/GATA2/GSN/NUPR1/H19	10
GO:0051017	actin filament bundle assembly	11/178	157/18723	3.16618e-07	3.81103e-05	2.91925e-05	CALD1/TPM1/LIMA1/EZR/HSP90B1/S100A10/F11R/FLNA/TGFBR1/TACSTD2/NEDD9	11
GO:0010631	epithelial cell migration	16/178	357/18723	3.22059e-07	3.81103e-05	2.91925e-05	GATA3/S100P/ANXA1/CDH5/RTN4/HSPB1/FSTL1/ADAM9/GATA2/DPP4/ITGB1/JUP/EFNA1/TGFBR1/MYH9/TACSTD2	16
GO:0090132	epithelium migration	16/178	360/18723	3.60258e-07	4.1108e-05	3.14887e-05	GATA3/S100P/ANXA1/CDH5/RTN4/HSPB1/FSTL1/ADAM9/GATA2/DPP4/ITGB1/JUP/EFNA1/TGFBR1/MYH9/TACSTD2	16
GO:0030048	actin filament-based movement	10/178	127/18723	3.75187e-07	4.13352e-05	3.16628e-05	TPM1/DSC2/PKP2/ACTN4/GSN/DSP/JUP/DSG2/FLNA/MYH9	10
GO:0003205	cardiac chamber development	11/178	161/18723	4.07792e-07	4.20288e-05	3.21941e-05	GATA3/TPM1/PKP2/LMO4/LY6E/CITED2/FHL2/DSP/CCN1/ADAMTS1/TGFBR1	11
GO:0061572	actin filament bundle organization	11/178	161/18723	4.07792e-07	4.20288e-05	3.21941e-05	CALD1/TPM1/LIMA1/EZR/HSP90B1/S100A10/F11R/FLNA/TGFBR1/TACSTD2/NEDD9	11
GO:0090130	tissue migration	16/178	365/18723	4.3314e-07	4.32463e-05	3.31266e-05	GATA3/S100P/ANXA1/CDH5/RTN4/HSPB1/FSTL1/ADAM9/GATA2/DPP4/ITGB1/JUP/EFNA1/TGFBR1/MYH9/TACSTD2	16
GO:0034329	cell junction assembly	17/178	420/18723	5.67797e-07	5.21976e-05	3.99833e-05	COL17A1/CDH5/PKP2/PATJ/IQGAP1/CLDN4/IL1RAP/CLDN7/FN1/PLEC/S100A10/F11R/JUP/ITGA6/ITGB4/CLDN3/CDH1	17
GO:0007517	muscle organ development	15/178	327/18723	5.70156e-07	5.21976e-05	3.99833e-05	TPM1/FLNB/PKP2/BASP1/LY6E/ATF3/CITED2/DAG1/PLEC/NUPR1/DSP/TGFBR1/FOS/ID3/LAMA5	15
GO:0051701	biological process involved in interaction with host	12/178	203/18723	5.71804e-07	5.21976e-05	3.99833e-05	LY6E/ITGB6/CD81/IFITM3/GSN/TFRC/DPP4/DAG1/ITGB1/CD55/F11R/EGFR	12
GO:0071560	cellular response to transforming growth factor beta stimulus	13/178	250/18723	8.23957e-07	7.31262e-05	5.60146e-05	CDH5/ZFP36L1/ITGB6/ADAM9/GDF15/CITED2/HTRA1/COL4A2/SKIL/TGFBR1/FOS/FOLR1/HPGD	13
GO:0120193	tight junction organization	8/178	80/18723	9.22438e-07	7.96538e-05	6.10148e-05	CDH5/PATJ/CLDN4/CLDN7/PLEC/F11R/TGFBR1/CLDN3	8
GO:0048732	gland development	17/178	436/18723	9.51363e-07	7.99896e-05	6.1272e-05	GATA3/ANXA1/RTN4/KRT18/LMO4/LY6E/FSTL3/CITED2/GATA2/PSAP/DAG1/ELF3/MAN2A1/TGFBR1/EGFR/CDH1/LAMA5	17
GO:0071559	response to transforming growth factor beta	13/178	256/18723	1.07561e-06	8.81176e-05	6.7498e-05	CDH5/ZFP36L1/ITGB6/ADAM9/GDF15/CITED2/HTRA1/COL4A2/SKIL/TGFBR1/FOS/FOLR1/HPGD	13
GO:0002934	desmosome organization	4/178	10/18723	1.58622e-06	0.00012419	9.51297e-05	PKP2/DSP/JUP/DSG2	4
GO:0007178	transmembrane receptor protein serine/threonine kinase signaling pathway	15/178	355/18723	1.59368e-06	0.00012419	9.51297e-05	CDH5/FSTL3/FSTL1/ITGB6/ADAM9/GDF15/CITED2/HTRA1/CCN1/SKIL/TGFBR1/FOS/CRIM1/FOLR1/HPGD	15
GO:2000146	negative regulation of cell motility	15/178	359/18723	1.83045e-06	0.000139245	0.000106662	GATA3/TPM1/SERPINE1/ARHGDIB/IGFBP3/CLIC4/CITED2/DPP4/ZMYND8/DAG1/JUP/TACSTD2/CLDN3/CDH1/DUSP1	15
GO:0051271	negative regulation of cellular component movement	15/178	367/18723	2.40087e-06	0.00017839	0.000136647	GATA3/TPM1/SERPINE1/ARHGDIB/IGFBP3/CLIC4/CITED2/DPP4/ZMYND8/DAG1/JUP/TACSTD2/CLDN3/CDH1/DUSP1	15
GO:0003231	cardiac ventricle development	9/178	123/18723	2.69191e-06	0.000191125	0.000146402	GATA3/TPM1/PKP2/LMO4/LY6E/CITED2/DSP/CCN1/TGFBR1	9
GO:0010811	positive regulation of cell-substrate adhesion	9/178	123/18723	2.69191e-06	0.000191125	0.000146402	IQGAP1/FN1/DAG1/S100A10/JUP/CCN1/FLNA/ITGA6/NEDD9	9
GO:0043542	endothelial cell migration	13/178	279/18723	2.79579e-06	0.000194186	0.000148746	GATA3/S100P/ANXA1/CDH5/HSPB1/FSTL1/GATA2/DPP4/ITGB1/JUP/EFNA1/TGFBR1/MYH9	13
GO:0007179	transforming growth factor beta receptor signaling pathway	11/178	198/18723	3.13237e-06	0.000212935	0.000163108	CDH5/ITGB6/ADAM9/GDF15/CITED2/HTRA1/SKIL/TGFBR1/FOS/FOLR1/HPGD	11
GO:0072659	protein localization to plasma membrane	13/178	284/18723	3.39731e-06	0.000226133	0.000173218	KRT18/PKP2/EZR/CD81/ANXA2/ITGB1/S100A10/F11R/JUP/FLNA/EGFR/CDH1/LAMA5	13
GO:1904035	regulation of epithelial cell apoptotic process	8/178	96/18723	3.70859e-06	0.000241815	0.00018523	GATA3/CDH5/ZFP36L1/SERPINE1/GATA2/GSN/NUPR1/H19	8
GO:1990778	protein localization to cell periphery	14/178	333/18723	3.80782e-06	0.00024332	0.000186383	KRT18/PKP2/EZR/CD81/ANXA2/DAG1/ITGB1/S100A10/F11R/JUP/FLNA/EGFR/CDH1/LAMA5	14
GO:0070252	actin-mediated cell contraction	8/178	97/18723	4.00948e-06	0.000251182	0.000192406	TPM1/DSC2/PKP2/GSN/DSP/JUP/DSG2/FLNA	8
GO:0044403	biological process involved in symbiotic interaction	13/178	290/18723	4.26861e-06	0.000262273	0.000200901	LY6E/ITGB6/CD81/IFITM3/FN1/GSN/TFRC/DPP4/DAG1/ITGB1/CD55/F11R/EGFR	13
GO:0098901	regulation of cardiac muscle cell action potential	5/178	27/18723	5.00205e-06	0.000297696	0.000228035	DSC2/PKP2/DSP/JUP/DSG2	5
GO:0002573	myeloid leukocyte differentiation	11/178	208/18723	5.03148e-06	0.000297696	0.000228035	GATA3/ZFP36L1/FSTL3/ITGB6/CD81/CITED2/GATA2/ANXA2/TFRC/MYH9/FOS	11
GO:0040013	negative regulation of locomotion	15/178	391/18723	5.18828e-06	0.000301392	0.000230866	GATA3/TPM1/SERPINE1/ARHGDIB/IGFBP3/CLIC4/CITED2/DPP4/ZMYND8/DAG1/JUP/TACSTD2/CLDN3/CDH1/DUSP1	15
GO:0033627	cell adhesion mediated by integrin	7/178	72/18723	5.46003e-06	0.000310063	0.000237508	SERPINE1/ITGB6/ADAM9/DPP4/ITGB1/EFNA1/ITGB4	7
GO:0030336	negative regulation of cell migration	14/178	344/18723	5.53164e-06	0.000310063	0.000237508	TPM1/SERPINE1/ARHGDIB/IGFBP3/CLIC4/CITED2/DPP4/ZMYND8/DAG1/JUP/TACSTD2/CLDN3/CDH1/DUSP1	14
GO:0086003	cardiac muscle cell contraction	7/178	73/18723	5.99112e-06	0.000330028	0.000252801	DSC2/PKP2/GSN/DSP/JUP/DSG2/FLNA	7
GO:0072001	renal system development	13/178	302/18723	6.62413e-06	0.000358714	0.000274774	GATA3/BASP1/FSTL3/IQGAP1/COL4A1/TFAP2A/ADAMTS1/TGFBR1/TACSTD2/ID3/MME/LAMA5/HPGD	13
GO:0002064	epithelial cell development	11/178	220/18723	8.57943e-06	0.000456854	0.00034995	CDH5/FLNB/EZR/IQGAP1/CLIC4/PLEC/PALLD/F11R/FLNA/IL6ST/CLDN3	11
GO:0034446	substrate adhesion-dependent cell spreading	8/178	108/18723	8.93776e-06	0.000468133	0.00035859	ACTN4/FN1/S100A10/FLNA/EFNA1/TACSTD2/NEDD9/LAMA5	8
GO:0001890	placenta development	9/178	144/18723	9.80633e-06	0.000505342	0.000387092	KRT19/KRT8/ZFP36L1/CITED2/GATA2/HTRA1/CCN1/EPAS1/MME	9
GO:0019058	viral life cycle	13/178	317/18723	1.11355e-05	0.000564728	0.000432581	LY6E/ITGB6/CD81/IFITM3/GSN/TFRC/DPP4/DAG1/ITGB1/CD55/F11R/ISG15/EGFR	13
GO:0086002	cardiac muscle cell action potential involved in contraction	6/178	54/18723	1.20044e-05	0.000599283	0.00045905	DSC2/PKP2/DSP/JUP/DSG2/FLNA	6
GO:0050900	leukocyte migration	14/178	369/18723	1.22471e-05	0.000601598	0.000460824	GATA3/ANXA1/SERPINE1/PGF/CD99/MTUS1/CD81/DPP4/ITGB1/PLEC/F11R/MYH9/FLT1/DUSP1	14
GO:0001892	embryonic placenta development	7/178	82/18723	1.30106e-05	0.000601598	0.000460824	KRT19/KRT8/ZFP36L1/CITED2/GATA2/CCN1/EPAS1	7
GO:0097284	hepatocyte apoptotic process	4/178	16/18723	1.31465e-05	0.000601598	0.000460824	KRT8/KRT18/GSN/H19	4
GO:0000768	syncytium formation by plasma membrane fusion	6/178	55/18723	1.33688e-05	0.000601598	0.000460824	CAPN2/ADAM9/CD81/MYOF/GDF15/MYH9	6
GO:0003229	ventricular cardiac muscle tissue development	6/178	55/18723	1.33688e-05	0.000601598	0.000460824	TPM1/PKP2/LY6E/DSP/DSG2/TGFBR1	6
GO:0098900	regulation of action potential	6/178	55/18723	1.33688e-05	0.000601598	0.000460824	DSC2/PKP2/DSP/JUP/DSG2/FLNA	6
GO:0140253	cell-cell fusion	6/178	55/18723	1.33688e-05	0.000601598	0.000460824	CAPN2/ADAM9/CD81/MYOF/GDF15/MYH9	6
GO:1903829	positive regulation of cellular protein localization	12/178	276/18723	1.36944e-05	0.000607688	0.000465489	RHOU/RTN4/EZR/IQGAP1/LEPROT/CD81/TFRC/ITGB1/JUP/FLNA/EGFR/CDH1	12
GO:0008544	epidermis development	13/178	324/18723	1.40412e-05	0.000614544	0.00047074	COL17A1/ANXA1/CST6/FLNB/ZFP36L1/ADAM9/CLIC4/PLEC/PALLD/DSP/STS/EGFR/LAMA5	13
GO:0048568	embryonic organ development	15/178	427/18723	1.47947e-05	0.000638772	0.000489299	KRT19/KRT8/GATA3/MFAP5/ZFP36L1/CITED2/GATA2/TEAD1/TFAP2A/CCN1/EFNA1/TGFBR1/EPAS1/FOLR1/ID3	15
GO:0086004	regulation of cardiac muscle cell contraction	5/178	34/18723	1.63365e-05	0.000692545	0.000530489	DSC2/PKP2/DSP/JUP/DSG2	5
GO:0006949	syncytium formation	6/178	57/18723	1.64737e-05	0.000692545	0.000530489	CAPN2/ADAM9/CD81/MYOF/GDF15/MYH9	6
GO:0008360	regulation of cell shape	9/178	154/18723	1.6828e-05	0.000698254	0.000534862	TPM1/ANXA1/RHOU/EZR/FN1/DAG1/F11R/MYH9/RASA1	9
GO:0030099	myeloid cell differentiation	14/178	381/18723	1.75057e-05	0.000717062	0.000549269	GATA3/ZFP36L1/FSTL3/ITGB6/CD81/CITED2/GATA2/ANXA2/TFRC/PTBP3/MYH9/ISG15/FOS/EPAS1	14
GO:0086065	cell communication involved in cardiac conduction	6/178	58/18723	1.82307e-05	0.000737305	0.000564775	DSC2/PKP2/DSP/JUP/DSG2/FLNA	6
GO:0031032	actomyosin structure organization	10/178	196/18723	1.86518e-05	0.000744104	0.000569983	KRT19/KRT8/TPM1/ITGB1/PLEC/S100A10/F11R/TGFBR1/MYH9/TACSTD2	10
GO:0086005	ventricular cardiac muscle cell action potential	5/178	35/18723	1.89132e-05	0.000744104	0.000569983	DSC2/PKP2/DSP/JUP/DSG2	5
GO:0014706	striated muscle tissue development	14/178	384/18723	1.90975e-05	0.000744104	0.000569983	TPM1/FLNB/PKP2/LY6E/ATF3/CITED2/FHL2/ITGB1/PLEC/NUPR1/DSP/DSG2/TGFBR1/FOS	14
GO:0051897	positive regulation of protein kinase B signaling	8/178	120/18723	1.93685e-05	0.000745572	0.000571108	GATA3/RTN4/GDF15/ITGB1/IGF1R/TGFBR1/EGFR/H19	8
GO:0007015	actin filament organization	15/178	442/18723	2.21351e-05	0.000841923	0.000644912	CALD1/TPM1/LIMA1/EZR/HSP90B1/GSN/CAPG/PLEC/S100A10/F11R/FLNA/TGFBR1/TACSTD2/NEDD9/RASA1	15
GO:0060485	mesenchyme development	12/178	291/18723	2.31425e-05	0.000869884	0.000666331	GATA3/RTN4/ZFP36L1/BASP1/CITED2/FN1/DAG1/FLNA/EFNA1/TGFBR1/FOLR1/LAMA5	12
GO:0034113	heterotypic cell-cell adhesion	6/178	61/18723	2.4427e-05	0.000907491	0.000695138	DSC2/PKP2/ITGB1/DSP/JUP/DSG2	6
GO:0001822	kidney development	12/178	293/18723	2.47555e-05	0.000909124	0.000696388	GATA3/BASP1/FSTL3/IQGAP1/TFAP2A/ADAMTS1/TGFBR1/TACSTD2/ID3/MME/LAMA5/HPGD	12
GO:0071772	response to BMP	9/178	165/18723	2.91066e-05	0.00102603	0.000785938	GATA3/CDH5/FSTL3/FSTL1/GDF15/HTRA1/CCN1/SKIL/CRIM1	9
GO:0071773	cellular response to BMP stimulus	9/178	165/18723	2.91066e-05	0.00102603	0.000785938	GATA3/CDH5/FSTL3/FSTL1/GDF15/HTRA1/CCN1/SKIL/CRIM1	9
GO:0035270	endocrine system development	8/178	127/18723	2.92034e-05	0.00102603	0.000785938	GATA3/ANXA1/LY6E/FSTL3/CITED2/GATA2/TGFBR1/CDH1	8
GO:0010720	positive regulation of cell development	12/178	298/18723	2.92234e-05	0.00102603	0.000785938	CDH5/FN1/DAG1/S100A10/MAN2A1/F11R/FLNA/SKIL/IL6ST/NEDD9/MME/EGFR	12
GO:0030198	extracellular matrix organization	12/178	301/18723	3.22279e-05	0.00109397	0.000837983	COL17A1/P4HA1/COL4A1/ANXA2/DPP4/DAG1/ITGB1/COL4A2/ELF3/CCN1/ADAMTS1/TGFBR1	12
GO:0060537	muscle tissue development	14/178	403/18723	3.24845e-05	0.00109397	0.000837983	TPM1/FLNB/PKP2/LY6E/ATF3/CITED2/FHL2/ITGB1/PLEC/NUPR1/DSP/DSG2/TGFBR1/FOS	14
GO:0086091	regulation of heart rate by cardiac conduction	5/178	39/18723	3.25282e-05	0.00109397	0.000837983	DSC2/PKP2/DSP/JUP/DSG2	5
GO:1903115	regulation of actin filament-based movement	5/178	39/18723	3.25282e-05	0.00109397	0.000837983	DSC2/PKP2/DSP/JUP/DSG2	5
GO:0043062	extracellular structure organization	12/178	302/18723	3.32874e-05	0.00110785	0.000848609	COL17A1/P4HA1/COL4A1/ANXA2/DPP4/DAG1/ITGB1/COL4A2/ELF3/CCN1/ADAMTS1/TGFBR1	12
GO:0007044	cell-substrate junction assembly	7/178	95/18723	3.40951e-05	0.00112303	0.000860239	COL17A1/IQGAP1/FN1/PLEC/S100A10/ITGA6/ITGB4	7
GO:0043491	protein kinase B signaling	10/178	211/18723	3.5093e-05	0.00113267	0.000867624	GATA3/RTN4/ZFP36L1/GDF15/DAG1/ITGB1/IGF1R/TGFBR1/EGFR/H19	10
GO:0090092	regulation of transmembrane receptor protein serine/threonine kinase signaling pathway	11/178	256/18723	3.50968e-05	0.00113267	0.000867624	CDH5/FSTL3/FSTL1/GDF15/CITED2/HTRA1/CCN1/SKIL/TGFBR1/CRIM1/FOLR1	11
GO:0045229	external encapsulating structure organization	12/178	304/18723	3.54975e-05	0.00113414	0.000868753	COL17A1/P4HA1/COL4A1/ANXA2/DPP4/DAG1/ITGB1/COL4A2/ELF3/CCN1/ADAMTS1/TGFBR1	12
GO:0030510	regulation of BMP signaling pathway	7/178	96/18723	3.6485e-05	0.00115415	0.000884082	CDH5/FSTL3/FSTL1/HTRA1/CCN1/SKIL/CRIM1	7
GO:0150105	protein localization to cell-cell junction	4/178	21/18723	4.16541e-05	0.00129918	0.00099517	CDH5/DSP/F11R/FLNA	4
GO:0070527	platelet aggregation	6/178	67/18723	4.18827e-05	0.00129918	0.00099517	HSPB1/FN1/F11R/FLNA/IL6ST/MYH9	6
GO:0016032	viral process	14/178	415/18723	4.46786e-05	0.00137258	0.00105139	LY6E/ITGB6/CD81/IFITM3/GSN/TFRC/DPP4/DAG1/ITGB1/CD55/MAN2A1/F11R/ISG15/EGFR	14
GO:0007520	myoblast fusion	5/178	42/18723	4.69647e-05	0.00141559	0.00108434	CAPN2/CD81/MYOF/GDF15/MYH9	5
GO:0045214	sarcomere organization	5/178	42/18723	4.69647e-05	0.00141559	0.00108434	KRT19/KRT8/TPM1/ITGB1/PLEC	5
GO:0060048	cardiac muscle contraction	8/178	137/18723	5.02462e-05	0.00149674	0.0011465	TPM1/DSC2/PKP2/GSN/DSP/JUP/DSG2/FLNA	8
GO:0150115	cell-substrate junction organization	7/178	101/18723	5.05941e-05	0.00149674	0.0011465	COL17A1/IQGAP1/FN1/PLEC/S100A10/ITGA6/ITGB4	7
GO:0001894	tissue homeostasis	11/178	268/18723	5.31857e-05	0.00155898	0.00119417	CDH5/LPCAT1/HSPB1/ITGB6/GATA2/TFRC/ITGB1/F11R/EPAS1/CLDN3/EGFR	11
GO:0030216	keratinocyte differentiation	8/178	139/18723	5.56929e-05	0.00161763	0.0012391	ANXA1/FLNB/ZFP36L1/ADAM9/CLIC4/PLEC/PALLD/DSP	8
GO:0002027	regulation of heart rate	7/178	103/18723	5.73629e-05	0.00165112	0.00126476	TPM1/DSC2/PKP2/DSP/JUP/DSG2/EPAS1	7
GO:0003208	cardiac ventricle morphogenesis	6/178	71/18723	5.82501e-05	0.00166169	0.00127285	GATA3/TPM1/PKP2/LY6E/DSP/TGFBR1	6
GO:0098742	cell-cell adhesion via plasma-membrane adhesion molecules	11/178	273/18723	6.281e-05	0.00176704	0.00135355	CDH5/DSC2/PTPRF/CLDN4/IL1RAP/CLDN7/ITGB1/PALLD/DSG2/CLDN3/CDH1	11
GO:1903036	positive regulation of response to wounding	6/178	72/18723	6.30492e-05	0.00176704	0.00135355	ANXA1/SERPINE1/CLDN4/ITGB1/FLNA/CLDN3	6
GO:0051896	regulation of protein kinase B signaling	9/178	185/18723	7.10258e-05	0.00197328	0.00151153	GATA3/RTN4/GDF15/DAG1/ITGB1/IGF1R/TGFBR1/EGFR/H19	9
GO:0010927	cellular component assembly involved in morphogenesis	7/178	107/18723	7.31292e-05	0.00199264	0.00152636	KRT19/KRT8/TPM1/DAG1/ITGB1/PLEC/ITGB4	7
GO:0055010	ventricular cardiac muscle tissue morphogenesis	5/178	46/18723	7.33896e-05	0.00199264	0.00152636	TPM1/PKP2/LY6E/DSP/TGFBR1	5
GO:0120192	tight junction assembly	6/178	74/18723	7.35937e-05	0.00199264	0.00152636	CDH5/PATJ/CLDN4/CLDN7/F11R/CLDN3	6
GO:0007043	cell-cell junction assembly	8/178	146/18723	7.87808e-05	0.00211517	0.00162022	CDH5/PKP2/PATJ/CLDN4/CLDN7/F11R/JUP/CLDN3	8
GO:0086001	cardiac muscle cell action potential	6/178	76/18723	8.54988e-05	0.00227641	0.00174373	DSC2/PKP2/DSP/JUP/DSG2/FLNA	6
GO:0051146	striated muscle cell differentiation	11/178	283/18723	8.6611e-05	0.00228205	0.00174805	KRT19/KRT8/TPM1/CAPN2/CD81/MYOF/GDF15/FHL2/ITGB1/PLEC/MYH9	11
GO:0014812	muscle cell migration	7/178	110/18723	8.71393e-05	0.00228205	0.00174805	TPM1/ANXA1/SERPINE1/IGFBP3/IQGAP1/NET1/ADAMTS1	7
GO:0048738	cardiac muscle tissue development	10/178	236/18723	8.97886e-05	0.0023135	0.00177214	TPM1/PKP2/LY6E/CITED2/FHL2/ITGB1/PLEC/DSP/DSG2/TGFBR1	10
GO:0048762	mesenchymal cell differentiation	10/178	236/18723	8.97886e-05	0.0023135	0.00177214	GATA3/RTN4/CITED2/FN1/DAG1/FLNA/EFNA1/TGFBR1/FOLR1/LAMA5	10
GO:0007565	female pregnancy	9/178	193/18723	9.82605e-05	0.00251154	0.00192384	PGF/ARHGDIB/CLDN4/CAPN2/CITED2/STS/FOS/ITGB4/HPGD	9
GO:0060037	pharyngeal system development	4/178	26/18723	0.000100256	0.00254221	0.00194733	GATA3/ECE1/TGFBR1/FOLR1	4
GO:0030509	BMP signaling pathway	8/178	152/18723	0.000104428	0.00262715	0.0020124	CDH5/FSTL3/FSTL1/GDF15/HTRA1/CCN1/SKIL/CRIM1	8
GO:1904036	negative regulation of epithelial cell apoptotic process	5/178	50/18723	0.00011001	0.00274594	0.00210339	GATA3/CDH5/SERPINE1/GATA2/NUPR1	5
GO:0002262	myeloid cell homeostasis	8/178	157/18723	0.000130757	0.00323852	0.00248071	GATA3/ANXA1/ZFP36L1/CITED2/GATA2/PTBP3/ISG15/EPAS1	8
GO:0060541	respiratory system development	9/178	203/18723	0.000144147	0.00354269	0.0027137	BASP1/FSTL3/ITGB6/DAG1/MAN2A1/EPAS1/MME/EGFR/LAMA5	9
GO:0030218	erythrocyte differentiation	7/178	120/18723	0.000150454	0.00366946	0.0028108	GATA3/ZFP36L1/CITED2/GATA2/PTBP3/ISG15/EPAS1	7
GO:0090287	regulation of cellular response to growth factor stimulus	11/178	304/18723	0.000162561	0.00393472	0.003014	GATA3/CDH5/CD63/FSTL3/FSTL1/CITED2/HTRA1/CCN1/SKIL/CRIM1/FOLR1	11
GO:0032956	regulation of actin cytoskeleton organization	12/178	358/18723	0.000167757	0.00402995	0.00308694	TPM1/LIMA1/ARHGDIB/IQGAP1/GSN/CAPG/S100A10/F11R/FLNA/TGFBR1/TACSTD2/RASA1	12
GO:0043129	surfactant homeostasis	3/178	12/18723	0.000174509	0.00413652	0.00316857	LPCAT1/ITGB6/EPAS1	3
GO:1903522	regulation of blood circulation	10/178	256/18723	0.000174783	0.00413652	0.00316857	TPM1/DSC2/PKP2/ECE1/DSP/JUP/DSG2/FLNA/EPAS1/EGFR	10
GO:0001666	response to hypoxia	11/178	307/18723	0.000177043	0.00415921	0.00318595	EGLN3/ZFP36L1/PGF/CAPN2/CITED2/HSP90B1/DPP4/MALAT1/EPAS1/CLDN3/HILPDA	11
GO:0060538	skeletal muscle organ development	8/178	166/18723	0.000191912	0.00447562	0.00342832	FLNB/BASP1/ATF3/CITED2/DAG1/PLEC/NUPR1/FOS	8
GO:1903034	regulation of response to wounding	8/178	167/18723	0.000199958	0.00462946	0.00354616	ANXA1/SERPINE1/PTPRF/CLDN4/ANXA2/ITGB1/FLNA/CLDN3	8
GO:1900024	regulation of substrate adhesion-dependent cell spreading	5/178	57/18723	0.000206048	0.00473613	0.00362788	ACTN4/S100A10/FLNA/TACSTD2/NEDD9	5
GO:0060249	anatomical structure homeostasis	11/178	314/18723	0.000215151	0.00491005	0.0037611	CDH5/LPCAT1/HSPB1/ITGB6/GATA2/TFRC/ITGB1/F11R/EPAS1/CLDN3/EGFR	11
GO:0003334	keratinocyte development	3/178	13/18723	0.000225278	0.00506875	0.00388266	FLNB/PLEC/PALLD	3
GO:1902043	positive regulation of extrinsic apoptotic signaling pathway via death domain receptors	3/178	13/18723	0.000225278	0.00506875	0.00388266	TIMP3/ATF3/SKIL	3
GO:0001654	eye development	12/178	371/18723	0.00023292	0.00520406	0.00398631	GATA3/MFAP5/LPCAT1/COL4A1/CLIC4/CITED2/RDH13/MAN2A1/TFAP2A/SKIL/TGFBR1/FLT1	12
GO:0034101	erythrocyte homeostasis	7/178	129/18723	0.000235357	0.00522198	0.00400003	GATA3/ZFP36L1/CITED2/GATA2/PTBP3/ISG15/EPAS1	7
GO:0045862	positive regulation of proteolysis	12/178	372/18723	0.000238722	0.00526011	0.00402924	NLRP2/CLU/EGLN3/CLDN4/ADAM9/FN1/GSN/NUPR1/CCN1/EFNA1/MYH9/CLDN3	12
GO:0090303	positive regulation of wound healing	5/178	59/18723	0.000242621	0.00530941	0.00406701	ANXA1/SERPINE1/CLDN4/ITGB1/CLDN3	5
GO:0150063	visual system development	12/178	375/18723	0.000256871	0.00556013	0.00425906	GATA3/MFAP5/LPCAT1/COL4A1/CLIC4/CITED2/RDH13/MAN2A1/TFAP2A/SKIL/TGFBR1/FLT1	12
GO:0003382	epithelial cell morphogenesis	4/178	33/18723	0.000260538	0.00556013	0.00425906	FLNB/CLIC4/PALLD/CLDN3	4
GO:0055008	cardiac muscle tissue morphogenesis	5/178	60/18723	0.00026266	0.00556013	0.00425906	TPM1/PKP2/LY6E/DSP/TGFBR1	5
GO:0044706	multi-multicellular organism process	9/178	220/18723	0.000262779	0.00556013	0.00425906	PGF/ARHGDIB/CLDN4/CAPN2/CITED2/STS/FOS/ITGB4/HPGD	9
GO:0097529	myeloid leukocyte migration	9/178	220/18723	0.000262779	0.00556013	0.00425906	ANXA1/SERPINE1/PGF/CD99/MTUS1/CD81/DPP4/FLT1/DUSP1	9
GO:0036293	response to decreased oxygen levels	11/178	322/18723	0.000267001	0.00557561	0.00427091	EGLN3/ZFP36L1/PGF/CAPN2/CITED2/HSP90B1/DPP4/MALAT1/EPAS1/CLDN3/HILPDA	11
GO:0043010	camera-type eye development	11/178	322/18723	0.000267001	0.00557561	0.00427091	GATA3/LPCAT1/COL4A1/CLIC4/CITED2/RDH13/MAN2A1/TFAP2A/SKIL/TGFBR1/FLT1	11
GO:0008406	gonad development	9/178	221/18723	0.000271731	0.00563754	0.00431835	GATA3/BASP1/FSTL3/CITED2/NUPR1/FLNA/ADAMTS1/TGFBR1/NRIP1	9
GO:1902414	protein localization to cell junction	6/178	94/18723	0.000276584	0.00570121	0.00436712	CDH5/HSPB1/DAG1/DSP/F11R/FLNA	6
GO:0000302	response to reactive oxygen species	9/178	222/18723	0.000280935	0.0057037	0.00436903	TPM1/ANXA1/CAPN2/ADAM9/NET1/FOS/EGFR/DUSP1/H19	9
GO:0048872	homeostasis of number of cells	10/178	272/18723	0.000284395	0.0057037	0.00436903	GATA3/ANXA1/ZFP36L1/FSTL1/CITED2/GATA2/PTBP3/SKIL/ISG15/EPAS1	10
GO:0042415	norepinephrine metabolic process	3/178	14/18723	0.000284715	0.0057037	0.00436903	GATA3/LY6E/EPAS1	3
GO:0048875	chemical homeostasis within a tissue	3/178	14/18723	0.000284715	0.0057037	0.00436903	LPCAT1/ITGB6/EPAS1	3
GO:0043534	blood vessel endothelial cell migration	8/178	176/18723	0.000285631	0.0057037	0.00436903	ANXA1/CDH5/HSPB1/GATA2/ITGB1/JUP/EFNA1/MYH9	8
GO:2000352	negative regulation of endothelial cell apoptotic process	4/178	34/18723	0.000293098	0.00581645	0.0044554	GATA3/CDH5/SERPINE1/GATA2	4
GO:0048880	sensory system development	12/178	381/18723	0.000296715	0.00581694	0.00445577	GATA3/MFAP5/LPCAT1/COL4A1/CLIC4/CITED2/RDH13/MAN2A1/TFAP2A/SKIL/TGFBR1/FLT1	12
GO:0030324	lung development	8/178	177/18723	0.000296764	0.00581694	0.00445577	FSTL3/ITGB6/DAG1/MAN2A1/EPAS1/MME/EGFR/LAMA5	8
GO:1902903	regulation of supramolecular fiber organization	12/178	383/18723	0.000311113	0.00606101	0.00464273	TPM1/CDH5/CLU/LIMA1/GSN/CAPG/S100A10/F11R/FLNA/TGFBR1/TACSTD2/RASA1	12
GO:0042692	muscle cell differentiation	12/178	384/18723	0.000318531	0.00616087	0.00471922	KRT19/KRT8/TPM1/ACTN4/CAPN2/CD81/MYOF/GDF15/FHL2/ITGB1/PLEC/MYH9	12
GO:0006941	striated muscle contraction	8/178	179/18723	0.000320095	0.00616087	0.00471922	TPM1/DSC2/PKP2/GSN/DSP/JUP/DSG2/FLNA	8
GO:0010765	positive regulation of sodium ion transport	4/178	35/18723	0.000328477	0.00620895	0.00475605	PKP2/ACTN4/PRSS8/GLRX	4
GO:0035633	maintenance of blood-brain barrier	4/178	35/18723	0.000328477	0.00620895	0.00475605	CDH5/ITGB1/F11R/CLDN3	4
GO:0030239	myofibril assembly	5/178	63/18723	0.000330367	0.00620895	0.00475605	KRT19/KRT8/TPM1/ITGB1/PLEC	5
GO:0045137	development of primary sexual characteristics	9/178	227/18723	0.000330915	0.00620895	0.00475605	GATA3/BASP1/FSTL3/CITED2/NUPR1/FLNA/ADAMTS1/TGFBR1/NRIP1	9
GO:0043409	negative regulation of MAPK cascade	8/178	180/18723	0.00033231	0.00620895	0.00475605	TIMP3/EZR/ATF3/DAG1/RNF149/IGF1R/EFNA1/DUSP1	8
GO:0110053	regulation of actin filament organization	10/178	278/18723	0.000338147	0.00628127	0.00481145	TPM1/LIMA1/GSN/CAPG/S100A10/F11R/FLNA/TGFBR1/TACSTD2/RASA1	10
GO:0030323	respiratory tube development	8/178	181/18723	0.000344903	0.00629132	0.00481915	FSTL3/ITGB6/DAG1/MAN2A1/EPAS1/MME/EGFR/LAMA5	8
GO:0045766	positive regulation of angiogenesis	8/178	181/18723	0.000344903	0.00629132	0.00481915	CDH5/SERPINE1/PGF/HSPB1/GATA2/ITGB1/JUP/FLT1	8
GO:1904018	positive regulation of vasculature development	8/178	181/18723	0.000344903	0.00629132	0.00481915	CDH5/SERPINE1/PGF/HSPB1/GATA2/ITGB1/JUP/FLT1	8
GO:0061337	cardiac conduction	6/178	98/18723	0.000346564	0.00629132	0.00481915	DSC2/PKP2/DSP/JUP/DSG2/FLNA	6
GO:0001885	endothelial cell development	5/178	64/18723	0.000355634	0.00638343	0.00488971	CDH5/EZR/CLIC4/F11R/CLDN3	5
GO:0055002	striated muscle cell development	5/178	64/18723	0.000355634	0.00638343	0.00488971	KRT19/KRT8/TPM1/ITGB1/PLEC	5
GO:0042176	regulation of protein catabolic process	12/178	391/18723	0.000374787	0.00668964	0.00512426	CLU/LPCAT1/TIMP3/EZR/ADAM9/CD81/ANXA2/NUPR1/FLNA/EFNA1/EGFR/CDH1	12
GO:0055001	muscle cell development	8/178	184/18723	0.000385035	0.00683438	0.00523513	KRT19/KRT8/TPM1/ACTN4/MYOF/FHL2/ITGB1/PLEC	8
GO:0062197	cellular response to chemical stress	11/178	337/18723	0.000392885	0.00693518	0.00531234	TPM1/ANXA1/ZFP36L1/HSPB1/EFHD1/NET1/PLEC/FOS/EPAS1/EGFR/H19	11
GO:0003012	muscle system process	13/178	452/18723	0.000398928	0.00698591	0.0053512	CALD1/TPM1/DSC2/PKP2/SLC6A8/MYOF/GSN/DAG1/DSP/JUP/DSG2/FLNA/IL6ST	13
GO:0022409	positive regulation of cell-cell adhesion	10/178	284/18723	0.000400132	0.00698591	0.0053512	GATA3/ANXA1/FSTL3/CD81/CITED2/TFRC/DPP4/CD55/F11R/IL6ST	10
GO:0033631	cell-cell adhesion mediated by integrin	3/178	16/18723	0.000431933	0.00745961	0.00571406	ADAM9/DPP4/ITGB1	3
GO:0051014	actin filament severing	3/178	16/18723	0.000431933	0.00745961	0.00571406	GSN/CAPG/MYH9	3
GO:0030010	establishment of cell polarity	7/178	143/18723	0.000440448	0.00756575	0.00579536	GATA3/CDH5/PATJ/GSN/ITGB1/MYH9/AMOTL2	7
GO:0045765	regulation of angiogenesis	11/178	342/18723	0.000444608	0.00759637	0.00581882	CDH5/SERPINE1/PGF/HSPB1/GATA2/ITGB1/COL4A2/JUP/ADAMTS1/EFNA1/FLT1	11
GO:0052547	regulation of peptidase activity	13/178	461/18723	0.000480441	0.00816494	0.00625434	CST6/NLRP2/EGLN3/SERPINE1/TIMP3/CLDN4/FN1/GSN/ANXA2/CCN1/EFNA1/CRIM1/CLDN3	13
GO:0032231	regulation of actin filament bundle assembly	6/178	105/18723	0.000501678	0.0083961	0.00643141	TPM1/S100A10/F11R/FLNA/TGFBR1/TACSTD2	6
GO:0006936	muscle contraction	11/178	347/18723	0.000501926	0.0083961	0.00643141	CALD1/TPM1/DSC2/PKP2/SLC6A8/MYOF/GSN/DSP/JUP/DSG2/FLNA	11
GO:0070482	response to oxygen levels	11/178	347/18723	0.000501926	0.0083961	0.00643141	EGLN3/ZFP36L1/PGF/CAPN2/CITED2/HSP90B1/DPP4/MALAT1/EPAS1/CLDN3/HILPDA	11
GO:0060047	heart contraction	9/178	241/18723	0.000511293	0.00850823	0.0065173	TPM1/DSC2/PKP2/GSN/DSP/JUP/DSG2/FLNA/EPAS1	9
GO:1901342	regulation of vasculature development	11/178	348/18723	0.000514102	0.00851066	0.00651916	CDH5/SERPINE1/PGF/HSPB1/GATA2/ITGB1/COL4A2/JUP/ADAMTS1/EFNA1/FLT1	11
GO:0001824	blastocyst development	6/178	106/18723	0.000527645	0.00868982	0.0066564	RTN4/CAPN2/CITED2/ELF3/SKIL/TGFBR1	6
GO:0060415	muscle tissue morphogenesis	5/178	70/18723	0.000539227	0.00875078	0.00670309	TPM1/PKP2/LY6E/DSP/TGFBR1	5
GO:0070830	bicellular tight junction assembly	5/178	70/18723	0.000539227	0.00875078	0.00670309	CDH5/CLDN4/CLDN7/F11R/CLDN3	5
GO:0051384	response to glucocorticoid	7/178	148/18723	0.000541248	0.00875078	0.00670309	ANXA1/ZFP36L1/HSD3B1/ADAM9/FOS/EGFR/DUSP1	7
GO:0001819	positive regulation of cytokine production	13/178	467/18723	0.000542302	0.00875078	0.00670309	GATA3/ANXA1/NLRP2/CLU/SERPINE1/HSPB1/CD81/IL1RAP/CD55/IL6ST/ISG15/HILPDA/H19	13
GO:0006898	receptor-mediated endocytosis	9/178	244/18723	0.000558898	0.00897327	0.00687352	CD63/CLU/SERPINE1/EZR/CD81/ANXA2/TFRC/ITGB1/FOLR1	9
GO:0051592	response to calcium ion	7/178	149/18723	0.00056345	0.00900112	0.00689485	IQGAP1/ADAM9/CLIC4/PTGES/FOS/EGFR/DUSP1	7
GO:0003281	ventricular septum development	5/178	71/18723	0.000575665	0.00915049	0.00700927	GATA3/LMO4/CITED2/CCN1/TGFBR1	5
GO:0071674	mononuclear cell migration	8/178	196/18723	0.000585388	0.00925899	0.00709238	GATA3/ANXA1/SERPINE1/CD99/PLEC/F11R/FLT1/DUSP1	8
GO:0015711	organic anion transport	11/178	354/18723	0.000592468	0.00932481	0.0071428	ANXA1/SLC2A3/CYB5R1/SLC6A8/MFSD12/SLC7A8/PTGES/PSAP/ITGB1/SLC38A9/FOLR1	11
GO:0010952	positive regulation of peptidase activity	8/178	197/18723	0.000605304	0.00948014	0.00726178	NLRP2/EGLN3/CLDN4/FN1/GSN/CCN1/EFNA1/CLDN3	8
GO:0030728	ovulation	3/178	18/18723	0.000620645	0.00967298	0.0074095	ADAMTS1/NRIP1/HPGD	3
GO:0031099	regeneration	8/178	198/18723	0.000625765	0.00970543	0.00743436	ANXA1/PGF/PTPRF/CD81/DAG1/FLNA/FOLR1/EGFR	8
GO:0035924	cellular response to vascular endothelial growth factor stimulus	5/178	73/18723	0.000654049	0.0100951	0.00773284	ANXA1/CD63/PGF/HSPB1/FLT1	5
GO:1902895	positive regulation of pri-miRNA transcription by RNA polymerase II	4/178	42/18723	0.000666768	0.0102419	0.00784532	GATA3/GATA2/TEAD1/FOS	4
GO:0003015	heart process	9/178	251/18723	0.000684235	0.01046	0.00801232	TPM1/DSC2/PKP2/GSN/DSP/JUP/DSG2/FLNA/EPAS1	9
GO:0009913	epidermal cell differentiation	8/178	202/18723	0.00071327	0.0108005	0.00827315	ANXA1/FLNB/ZFP36L1/ADAM9/CLIC4/PLEC/PALLD/DSP	8
GO:0032388	positive regulation of intracellular transport	8/178	202/18723	0.00071327	0.0108005	0.00827315	RHOU/EZR/LEPROT/CD81/ANXA2/JUP/FLNA/CDH1	8
GO:0097305	response to alcohol	9/178	253/18723	0.000723984	0.010911	0.00835781	GATA3/HSD3B1/DAG1/JUP/TGFBR1/FOS/CLDN3/CDH1/HPGD	9
GO:0006509	membrane protein ectodomain proteolysis	4/178	43/18723	0.000729746	0.0109462	0.00838477	TIMP3/ADAM9/DAG1/MYH9	4
GO:0008016	regulation of heart contraction	8/178	206/18723	0.000810383	0.0120989	0.00926779	TPM1/DSC2/PKP2/DSP/JUP/DSG2/FLNA/EPAS1	8
GO:0048644	muscle organ morphogenesis	5/178	77/18723	0.00083448	0.0123434	0.009455	TPM1/PKP2/LY6E/DSP/TGFBR1	5
GO:0055117	regulation of cardiac muscle contraction	5/178	77/18723	0.00083448	0.0123434	0.009455	DSC2/PKP2/DSP/JUP/DSG2	5
GO:0035637	multicellular organismal signaling	7/178	160/18723	0.000858864	0.0126455	0.00968643	DSC2/PKP2/PLEC/DSP/JUP/DSG2/FLNA	7
GO:0048538	thymus development	4/178	45/18723	0.000868123	0.0127232	0.00974595	GATA3/LMO4/CITED2/TGFBR1	4
GO:0043297	apical junction assembly	5/178	78/18723	0.000884863	0.0128944	0.00987712	CDH5/CLDN4/CLDN7/F11R/CLDN3	5
GO:0014902	myotube differentiation	6/178	117/18723	0.000887879	0.0128944	0.00987712	CAPN2/CD81/MYOF/GDF15/PLEC/MYH9	6
GO:0002685	regulation of leukocyte migration	8/178	210/18723	0.000917858	0.0132695	0.0101644	ANXA1/SERPINE1/PGF/CD99/MTUS1/CD81/DPP4/DUSP1	8
GO:0045446	endothelial cell differentiation	6/178	118/18723	0.000928186	0.0133584	0.0102325	CDH5/EZR/FSTL1/CLIC4/F11R/CLDN3	6
GO:0061028	establishment of endothelial barrier	4/178	46/18723	0.000943812	0.0135223	0.0103581	CDH5/EZR/F11R/CLDN3	4
GO:0038083	peptidyl-tyrosine autophosphorylation	3/178	21/18723	0.000990608	0.0140666	0.010775	IQGAP1/IGF1R/EGFR	3
GO:0046597	negative regulation of viral entry into host cell	3/178	21/18723	0.000990608	0.0140666	0.010775	LY6E/IFITM3/GSN	3
GO:0048483	autonomic nervous system development	4/178	47/18723	0.00102403	0.0144768	0.0110893	GATA3/NAV2/FN1/TFAP2A	4
GO:0050878	regulation of body fluid levels	11/178	379/18723	0.0010346	0.0145619	0.0111544	SERPINE1/HSPB1/CLDN4/FN1/ANXA2/PLEC/F11R/FLNA/IL6ST/MYH9/EGFR	11
GO:0043112	receptor metabolic process	7/178	166/18723	0.00106503	0.0149244	0.0114321	CD63/ECE1/EZR/CD81/ANXA2/TFRC/ITGB1	7
GO:0009612	response to mechanical stimulus	8/178	216/18723	0.00110023	0.0152541	0.0116846	CITED2/GSN/DAG1/PLEC/F11R/JUP/FOS/EGFR	8
GO:0031960	response to corticosteroid	7/178	167/18723	0.00110288	0.0152541	0.0116846	ANXA1/ZFP36L1/HSD3B1/ADAM9/FOS/EGFR/DUSP1	7
GO:1902904	negative regulation of supramolecular fiber organization	7/178	167/18723	0.00110288	0.0152541	0.0116846	CDH5/CLU/LIMA1/GSN/CAPG/F11R/TACSTD2	7
GO:0033628	regulation of cell adhesion mediated by integrin	4/178	48/18723	0.00110891	0.0152715	0.0116979	SERPINE1/ADAM9/DPP4/EFNA1	4
GO:0007596	blood coagulation	8/178	217/18723	0.00113325	0.0155397	0.0119034	SERPINE1/HSPB1/FN1/ANXA2/F11R/FLNA/IL6ST/MYH9	8
GO:2000114	regulation of establishment of cell polarity	3/178	22/18723	0.00113904	0.0155523	0.011913	GATA3/CDH5/GSN	3
GO:0030168	platelet activation	6/178	123/18723	0.00115129	0.0156526	0.0119899	HSPB1/FN1/F11R/FLNA/IL6ST/MYH9	6
GO:0007163	establishment or maintenance of cell polarity	8/178	218/18723	0.00116707	0.0158	0.0121028	GATA3/CDH5/PATJ/CLIC4/GSN/ITGB1/MYH9/AMOTL2	8
GO:0050727	regulation of inflammatory response	11/178	386/18723	0.00119847	0.0159311	0.0122032	GATA3/ANXA1/CDH5/SERPINE1/NEAT1/CD81/MGLL/PTGES/NUPR1/IL6ST/EGFR	11
GO:0034332	adherens junction organization	4/178	49/18723	0.00119861	0.0159311	0.0122032	CDH5/PLEC/DSP/CDH1	4
GO:0038084	vascular endothelial growth factor signaling pathway	4/178	49/18723	0.00119861	0.0159311	0.0122032	CD63/PGF/HSPB1/FLT1	4
GO:1902041	regulation of extrinsic apoptotic signaling pathway via death domain receptors	4/178	49/18723	0.00119861	0.0159311	0.0122032	SERPINE1/TIMP3/ATF3/SKIL	4
GO:0097191	extrinsic apoptotic signaling pathway	8/178	219/18723	0.00120169	0.0159311	0.0122032	KRT8/KRT18/SERPINE1/TIMP3/ATF3/SKIL/TGFBR1/ITGA6	8
GO:0046942	carboxylic acid transport	9/178	273/18723	0.00123532	0.0162532	0.01245	ANXA1/SLC6A8/MFSD12/SLC7A8/PTGES/PSAP/ITGB1/SLC38A9/FOLR1	9
GO:0045445	myoblast differentiation	5/178	84/18723	0.00123616	0.0162532	0.01245	ZFP36L1/IGFBP3/PLEC/EPAS1/ID3	5
GO:0071214	cellular response to abiotic stimulus	10/178	331/18723	0.00129355	0.0167479	0.0128289	GATA3/ZFP36L1/EFHD1/ITGB6/NET1/DAG1/PLEC/F11R/MME/EGFR	10
GO:0104004	cellular response to environmental stimulus	10/178	331/18723	0.00129355	0.0167479	0.0128289	GATA3/ZFP36L1/EFHD1/ITGB6/NET1/DAG1/PLEC/F11R/MME/EGFR	10
GO:0016338	calcium-independent cell-cell adhesion via plasma membrane cell-adhesion molecules	3/178	23/18723	0.00130079	0.0167479	0.0128289	CLDN4/CLDN7/CLDN3	3
GO:0030325	adrenal gland development	3/178	23/18723	0.00130079	0.0167479	0.0128289	LY6E/FSTL3/CITED2	3
GO:0060143	positive regulation of syncytium formation by plasma membrane fusion	3/178	23/18723	0.00130079	0.0167479	0.0128289	CAPN2/ADAM9/GDF15	3
GO:0007599	hemostasis	8/178	222/18723	0.00131048	0.0167479	0.0128289	SERPINE1/HSPB1/FN1/ANXA2/F11R/FLNA/IL6ST/MYH9	8
GO:0050817	coagulation	8/178	222/18723	0.00131048	0.0167479	0.0128289	SERPINE1/HSPB1/FN1/ANXA2/F11R/FLNA/IL6ST/MYH9	8
GO:0007548	sex differentiation	9/178	276/18723	0.00133244	0.0169608	0.0129919	GATA3/BASP1/FSTL3/CITED2/NUPR1/FLNA/ADAMTS1/TGFBR1/NRIP1	9
GO:0045104	intermediate filament cytoskeleton organization	4/178	51/18723	0.00139304	0.0176618	0.0135289	KRT18/PKP2/PLEC/DSP	4
GO:0001952	regulation of cell-matrix adhesion	6/178	128/18723	0.00141336	0.0178485	0.0136719	SERPINE1/IQGAP1/DAG1/S100A10/JUP/RASA1	6
GO:0009314	response to radiation	12/178	456/18723	0.0014294	0.01798	0.0137727	GATA3/ANXA1/BHLHE40/ITGB6/NET1/ITGB1/RDH13/F11R/FOS/MME/EGFR/DUSP1	12
GO:1905475	regulation of protein localization to membrane	7/178	175/18723	0.00144512	0.0181065	0.0138696	EZR/CD81/GSN/ZMYND8/DAG1/ITGB1/EGFR	7
GO:0002726	positive regulation of T cell cytokine production	3/178	24/18723	0.00147628	0.0184088	0.0141011	GATA3/CD81/CD55	3
GO:0030514	negative regulation of BMP signaling pathway	4/178	52/18723	0.00149805	0.0184088	0.0141011	FSTL3/HTRA1/SKIL/CRIM1	4
GO:0031103	axon regeneration	4/178	52/18723	0.00149805	0.0184088	0.0141011	PTPRF/DAG1/FLNA/FOLR1	4
GO:0045103	intermediate filament-based process	4/178	52/18723	0.00149805	0.0184088	0.0141011	KRT18/PKP2/PLEC/DSP	4
GO:0048260	positive regulation of receptor-mediated endocytosis	4/178	52/18723	0.00149805	0.0184088	0.0141011	CD63/CLU/SERPINE1/ANXA2	4
GO:0042476	odontogenesis	6/178	130/18723	0.00153005	0.0187299	0.0143471	SERPINE1/ITGB6/HTRA1/TFAP2A/ID3/LAMA5	6
GO:0048015	phosphatidylinositol-mediated signaling	7/178	178/18723	0.00159293	0.0194252	0.0148797	GATA3/ZFP36L1/EZR/FN1/IGF1R/FLT1/EGFR	7
GO:0014910	regulation of smooth muscle cell migration	5/178	89/18723	0.00159997	0.0194369	0.0148886	TPM1/SERPINE1/IGFBP3/IQGAP1/ADAMTS1	5
GO:0030595	leukocyte chemotaxis	8/178	230/18723	0.00163929	0.0197136	0.0151006	ANXA1/SERPINE1/PGF/MTUS1/DPP4/PLEC/FLT1/DUSP1	8
GO:0035264	multicellular organism growth	6/178	132/18723	0.00165393	0.0197136	0.0151006	ZFP36L1/EZR/GDF15/CLIC4/PLEC/PLAC8	6
GO:0031579	membrane raft organization	3/178	25/18723	0.00166594	0.0197136	0.0151006	GSN/ANXA2/S100A10	3
GO:0032878	regulation of establishment or maintenance of cell polarity	3/178	25/18723	0.00166594	0.0197136	0.0151006	GATA3/CDH5/GSN	3
GO:0045109	intermediate filament organization	3/178	25/18723	0.00166594	0.0197136	0.0151006	PKP2/PLEC/DSP	3
GO:1903901	negative regulation of viral life cycle	3/178	25/18723	0.00166594	0.0197136	0.0151006	LY6E/IFITM3/GSN	3
GO:1905048	regulation of metallopeptidase activity	3/178	25/18723	0.00166594	0.0197136	0.0151006	TIMP3/CLDN4/CLDN3	3
GO:1902893	regulation of pri-miRNA transcription by RNA polymerase II	4/178	54/18723	0.00172439	0.02033	0.0155728	GATA3/GATA2/TEAD1/FOS	4
GO:0033674	positive regulation of kinase activity	12/178	467/18723	0.00174537	0.0204266	0.0156468	CLU/LMO4/IQGAP1/ADAM9/CD81/DAG1/IGF1R/CCN1/EFNA1/NEDD9/FLT1/EGFR	12
GO:0061564	axon development	12/178	467/18723	0.00174537	0.0204266	0.0156468	GATA3/RTN4/PTPRF/FN1/DAG1/ITGB1/PALLD/FLNA/EFNA1/SKIL/FOLR1/LAMA5	12
GO:0051492	regulation of stress fiber assembly	5/178	91/18723	0.00176552	0.020587	0.0157696	TPM1/S100A10/F11R/TGFBR1/TACSTD2	5
GO:0001508	action potential	6/178	134/18723	0.0017853	0.0206668	0.0158308	DSC2/PKP2/DSP/JUP/DSG2/FLNA	6
GO:0061041	regulation of wound healing	6/178	134/18723	0.0017853	0.0206668	0.0158308	ANXA1/SERPINE1/CLDN4/ANXA2/ITGB1/CLDN3	6
GO:0048017	inositol lipid-mediated signaling	7/178	182/18723	0.00180804	0.0208545	0.0159745	GATA3/ZFP36L1/EZR/FN1/IGF1R/FLT1/EGFR	7
GO:0061614	pri-miRNA transcription by RNA polymerase II	4/178	55/18723	0.00184601	0.0212158	0.0162513	GATA3/GATA2/TEAD1/FOS	4
GO:0010639	negative regulation of organelle organization	10/178	348/18723	0.00187278	0.0214464	0.0164279	CDH5/CLU/LIMA1/GSN/TFRC/CAPG/NUPR1/F11R/TACSTD2/DUSP1	10
GO:0003158	endothelium development	6/178	136/18723	0.00192444	0.0219593	0.0168208	CDH5/EZR/FSTL1/CLIC4/F11R/CLDN3	6
GO:0010632	regulation of epithelial cell migration	9/178	292/18723	0.00195975	0.0222826	0.0170685	GATA3/ANXA1/RTN4/HSPB1/ADAM9/GATA2/JUP/EFNA1/TACSTD2	9
GO:0007266	Rho protein signal transduction	6/178	137/18723	0.00199702	0.0226258	0.0173314	RHOU/ARHGDIB/NET1/ARHGAP29/ITGB1/F11R	6
GO:0030316	osteoclast differentiation	5/178	94/18723	0.00203693	0.0229964	0.0176152	FSTL3/CD81/ANXA2/TFRC/FOS	5
GO:0060142	regulation of syncytium formation by plasma membrane fusion	3/178	27/18723	0.00208933	0.0235049	0.0180048	CAPN2/ADAM9/GDF15	3
GO:0033619	membrane protein proteolysis	4/178	57/18723	0.00210683	0.0236186	0.0180918	TIMP3/ADAM9/DAG1/MYH9	4
GO:0006942	regulation of striated muscle contraction	5/178	95/18723	0.00213382	0.0238376	0.0182596	DSC2/PKP2/DSP/JUP/DSG2	5
GO:0010769	regulation of cell morphogenesis involved in differentiation	5/178	96/18723	0.00223402	0.0248701	0.0190504	ACTN4/S100A10/FLNA/TACSTD2/NEDD9	5
GO:0001954	positive regulation of cell-matrix adhesion	4/178	58/18723	0.00224631	0.02492	0.0190887	IQGAP1/DAG1/S100A10/JUP	4
GO:0008584	male gonad development	6/178	141/18723	0.00230821	0.0255181	0.0195468	GATA3/FSTL3/CITED2/NUPR1/FLNA/TGFBR1	6
GO:0014909	smooth muscle cell migration	5/178	97/18723	0.00233762	0.0256656	0.0196598	TPM1/SERPINE1/IGFBP3/IQGAP1/ADAMTS1	5
GO:1901216	positive regulation of neuron death	5/178	97/18723	0.00233762	0.0256656	0.0196598	CLU/CAPN2/NUPR1/TFAP2A/FOS	5
GO:0007009	plasma membrane organization	6/178	142/18723	0.00239141	0.0259069	0.0198447	CLU/MYOF/GSN/PLEC/MYH9/FOLR1	6
GO:0046546	development of primary male sexual characteristics	6/178	142/18723	0.00239141	0.0259069	0.0198447	GATA3/FSTL3/CITED2/NUPR1/FLNA/TGFBR1	6
GO:0050729	positive regulation of inflammatory response	6/178	142/18723	0.00239141	0.0259069	0.0198447	SERPINE1/NEAT1/CD81/NUPR1/IL6ST/EGFR	6
GO:2000351	regulation of endothelial cell apoptotic process	4/178	59/18723	0.00239203	0.0259069	0.0198447	GATA3/CDH5/SERPINE1/GATA2	4
GO:0003333	amino acid transmembrane transport	5/178	98/18723	0.00244466	0.0263875	0.0202128	MFSD12/SLC7A8/SLC7A4/ITGB1/SLC38A9	5
GO:0015849	organic acid transport	9/178	303/18723	0.00251388	0.0269526	0.0206456	ANXA1/PLIN2/MFSD12/SLC7A8/SLC7A4/PTGES/ITGB1/SLC38A9/FOLR1	9
GO:0051222	positive regulation of protein transport	9/178	303/18723	0.00251388	0.0269526	0.0206456	RHOU/EZR/LEPROT/ADAM9/CD81/JUP/FLNA/EGFR/CDH1	9
GO:0031102	neuron projection regeneration	4/178	60/18723	0.00254413	0.0271414	0.0207903	PTPRF/DAG1/FLNA/FOLR1	4
GO:0014065	phosphatidylinositol 3-kinase signaling	6/178	144/18723	0.00256458	0.0271414	0.0207903	GATA3/ZFP36L1/FN1/IGF1R/FLT1/EGFR	6
GO:0006656	phosphatidylcholine biosynthetic process	3/178	29/18723	0.00257397	0.0271414	0.0207903	LPCAT1/CAPN2/SLC44A2	3
GO:0022011	myelination in peripheral nervous system	3/178	29/18723	0.00257397	0.0271414	0.0207903	DAG1/PLEC/ITGB4	3
GO:0032292	peripheral nervous system axon ensheathment	3/178	29/18723	0.00257397	0.0271414	0.0207903	DAG1/PLEC/ITGB4	3
GO:0045807	positive regulation of endocytosis	5/178	100/18723	0.00266938	0.0279628	0.0214195	CD63/CLU/SERPINE1/GATA2/ANXA2	5
GO:0110020	regulation of actomyosin structure organization	5/178	100/18723	0.00266938	0.0279628	0.0214195	TPM1/S100A10/F11R/TGFBR1/TACSTD2	5
GO:0042102	positive regulation of T cell proliferation	5/178	101/18723	0.00278718	0.0291014	0.0222917	ANXA1/CD81/TFRC/CD55/IL6ST	5
GO:0071248	cellular response to metal ion	7/178	197/18723	0.00282197	0.0292886	0.022435	FSTL3/IQGAP1/CLIC4/TFAP2A/FOS/EGFR/CDH1	7
GO:0061384	heart trabecula morphogenesis	3/178	30/18723	0.00284015	0.0292886	0.022435	FHL2/ADAMTS1/TGFBR1	3
GO:0016331	morphogenesis of embryonic epithelium	6/178	147/18723	0.00284177	0.0292886	0.022435	GATA3/LMO4/CITED2/TFAP2A/FOLR1/LAMA5	6
GO:0060041	retina development in camera-type eye	6/178	147/18723	0.00284177	0.0292886	0.022435	LPCAT1/COL4A1/CLIC4/RDH13/MAN2A1/TFAP2A	6
GO:0046847	filopodium assembly	4/178	62/18723	0.002868	0.0294639	0.0225693	EZR/ZMYND8/TGFBR1/ITGB4	4
GO:0090257	regulation of muscle system process	8/178	252/18723	0.00288822	0.0295765	0.0226556	TPM1/DSC2/PKP2/DAG1/DSP/JUP/DSG2/IL6ST	8
GO:0060326	cell chemotaxis	9/178	310/18723	0.00292685	0.0298763	0.0228853	ANXA1/SERPINE1/PGF/MTUS1/HSPB1/DPP4/PLEC/FLT1/DUSP1	9
GO:0007159	leukocyte cell-cell adhesion	10/178	371/18723	0.00297332	0.030254	0.0231745	GATA3/ANXA1/EZR/CD81/TFRC/DPP4/ITGB1/CD55/F11R/IL6ST	10
GO:0003279	cardiac septum development	5/178	103/18723	0.003034	0.0306402	0.0234704	GATA3/LMO4/CITED2/CCN1/TGFBR1	5
GO:1905039	carboxylic acid transmembrane transport	6/178	149/18723	0.00303865	0.0306402	0.0234704	MFSD12/SLC7A8/SLC7A4/ITGB1/SLC38A9/FOLR1	6
GO:0032233	positive regulation of actin filament bundle assembly	4/178	63/18723	0.00304004	0.0306402	0.0234704	TPM1/S100A10/FLNA/TGFBR1	4
GO:0010038	response to metal ion	10/178	373/18723	0.00308932	0.0308883	0.0236604	FSTL3/IQGAP1/ADAM9/CLIC4/PTGES/TFAP2A/FOS/EGFR/CDH1/DUSP1	10
GO:0043547	positive regulation of GTPase activity	8/178	255/18723	0.00310427	0.0308883	0.0236604	NET1/ARHGAP29/ITGB1/S100A10/F11R/ITGA6/NEDD9/RASA1	8
GO:0002828	regulation of type 2 immune response	3/178	31/18723	0.00312266	0.0308883	0.0236604	GATA3/ANXA1/CD81	3
GO:0060055	angiogenesis involved in wound healing	3/178	31/18723	0.00312266	0.0308883	0.0236604	SERPINE1/GATA2/DAG1	3
GO:0071711	basement membrane organization	3/178	31/18723	0.00312266	0.0308883	0.0236604	COL4A1/DAG1/ITGB1	3
GO:0090183	regulation of kidney development	3/178	31/18723	0.00312266	0.0308883	0.0236604	GATA3/BASP1/TACSTD2	3
GO:1903825	organic acid transmembrane transport	6/178	150/18723	0.00314083	0.030972	0.0237246	MFSD12/SLC7A8/SLC7A4/ITGB1/SLC38A9/FOLR1	6
GO:0071456	cellular response to hypoxia	6/178	151/18723	0.00324555	0.0318084	0.0243652	EGLN3/ZFP36L1/CITED2/MALAT1/EPAS1/HILPDA	6
GO:2001236	regulation of extrinsic apoptotic signaling pathway	6/178	151/18723	0.00324555	0.0318084	0.0243652	SERPINE1/TIMP3/ATF3/SKIL/TGFBR1/ITGA6	6
GO:0072577	endothelial cell apoptotic process	4/178	65/18723	0.00340502	0.0331401	0.0253853	GATA3/CDH5/SERPINE1/GATA2	4
GO:0014044	Schwann cell development	3/178	32/18723	0.00342184	0.0331401	0.0253853	DAG1/PLEC/ITGB4	3
GO:0060317	cardiac epithelial to mesenchymal transition	3/178	32/18723	0.00342184	0.0331401	0.0253853	RTN4/EFNA1/TGFBR1	3
GO:0030038	contractile actin filament bundle assembly	5/178	106/18723	0.00343329	0.0331401	0.0253853	TPM1/S100A10/F11R/TGFBR1/TACSTD2	5
GO:0043149	stress fiber assembly	5/178	106/18723	0.00343329	0.0331401	0.0253853	TPM1/S100A10/F11R/TGFBR1/TACSTD2	5
GO:1904951	positive regulation of establishment of protein localization	9/178	319/18723	0.00353472	0.0340164	0.0260565	RHOU/EZR/LEPROT/ADAM9/CD81/JUP/FLNA/EGFR/CDH1	9
GO:0050678	regulation of epithelial cell proliferation	10/178	381/18723	0.00358999	0.0344445	0.0263844	GATA3/RTN4/ZFP36L1/PGF/GATA2/HTRA1/NUPR1/TGFBR1/FLT1/EGFR	10
GO:0006979	response to oxidative stress	11/178	446/18723	0.00367786	0.0350151	0.0268216	TPM1/ANXA1/HSPB1/CAPN2/ADAM9/NET1/FOS/EPAS1/EGFR/DUSP1/H19	11
GO:0007519	skeletal muscle tissue development	6/178	155/18723	0.00369066	0.0350151	0.0268216	FLNB/ATF3/CITED2/PLEC/NUPR1/FOS	6
GO:0034614	cellular response to reactive oxygen species	6/178	155/18723	0.00369066	0.0350151	0.0268216	TPM1/ANXA1/NET1/FOS/EGFR/H19	6
GO:0048048	embryonic eye morphogenesis	3/178	33/18723	0.00373797	0.0350151	0.0268216	MFAP5/CITED2/TFAP2A	3
GO:0010517	regulation of phospholipase activity	4/178	67/18723	0.00379871	0.0350151	0.0268216	ANXA1/CCN1/FLT1/EGFR	4
GO:0035914	skeletal muscle cell differentiation	4/178	67/18723	0.00379871	0.0350151	0.0268216	ATF3/CITED2/NUPR1/FOS	4
GO:0050435	amyloid-beta metabolic process	4/178	67/18723	0.00379871	0.0350151	0.0268216	RTN4/CLU/EFNA1/MME	4
GO:2000514	regulation of CD4-positive, alpha-beta T cell activation	4/178	67/18723	0.00379871	0.0350151	0.0268216	GATA3/ANXA1/CD81/CD55	4
GO:0022407	regulation of cell-cell adhesion	11/178	448/18723	0.00380336	0.0350151	0.0268216	GATA3/ANXA1/FSTL3/CD81/CITED2/TFRC/DPP4/CD55/F11R/IL6ST/CDH1	11
GO:0035051	cardiocyte differentiation	6/178	156/18723	0.00380869	0.0350151	0.0268216	CITED2/FHL2/ITGB1/PLEC/FOLR1/EGFR	6
GO:0018401	peptidyl-proline hydroxylation to 4-hydroxy-L-proline	2/178	10/18723	0.00384673	0.0350151	0.0268216	EGLN3/P4HA1	2
GO:0021932	hindbrain radial glia guided cell migration	2/178	10/18723	0.00384673	0.0350151	0.0268216	ITGB1/FLNA	2
GO:0031340	positive regulation of vesicle fusion	2/178	10/18723	0.00384673	0.0350151	0.0268216	ANXA1/ANXA2	2
GO:0035860	glial cell-derived neurotrophic factor receptor signaling pathway	2/178	10/18723	0.00384673	0.0350151	0.0268216	GATA3/GDF15	2
GO:0040015	negative regulation of multicellular organism growth	2/178	10/18723	0.00384673	0.0350151	0.0268216	GDF15/PLAC8	2
GO:0061299	retina vasculature morphogenesis in camera-type eye	2/178	10/18723	0.00384673	0.0350151	0.0268216	COL4A1/CLIC4	2
GO:0090527	actin filament reorganization	2/178	10/18723	0.00384673	0.0350151	0.0268216	GSN/NEDD9	2
GO:0150172	regulation of phosphatidylcholine metabolic process	2/178	10/18723	0.00384673	0.0350151	0.0268216	LPCAT1/CAPN2	2
GO:0072009	nephron epithelium development	5/178	109/18723	0.00386904	0.0351181	0.0269005	GATA3/BASP1/IQGAP1/TACSTD2/LAMA5	5
GO:0001837	epithelial to mesenchymal transition	6/178	157/18723	0.0039295	0.0355659	0.0272434	GATA3/RTN4/DAG1/FLNA/EFNA1/TGFBR1	6
GO:0060562	epithelial tube morphogenesis	9/178	325/18723	0.00399227	0.0360319	0.0276004	GATA3/LMO4/COL4A1/CLIC4/CITED2/DAG1/TACSTD2/FOLR1/LAMA5	9
GO:0010812	negative regulation of cell-substrate adhesion	4/178	68/18723	0.00400666	0.0360599	0.0276219	SERPINE1/ACTN4/TACSTD2/RASA1	4
GO:0090288	negative regulation of cellular response to growth factor stimulus	5/178	111/18723	0.00418068	0.0375204	0.0287406	GATA3/FSTL3/HTRA1/SKIL/CRIM1	5
GO:0090316	positive regulation of intracellular protein transport	6/178	160/18723	0.00430899	0.0385636	0.0295397	RHOU/LEPROT/CD81/JUP/FLNA/CDH1	6
GO:0002526	acute inflammatory response	5/178	112/18723	0.00434304	0.0386519	0.0296073	GATA3/PTGES/FN1/NUPR1/IL6ST	5
GO:0002821	positive regulation of adaptive immune response	5/178	112/18723	0.00434304	0.0386519	0.0296073	GATA3/CD81/TFRC/CD55/IL6ST	5
GO:0018149	peptide cross-linking	3/178	35/18723	0.00442223	0.0391267	0.0299711	ANXA1/FN1/DSP	3
GO:0034405	response to fluid shear stress	3/178	35/18723	0.00442223	0.0391267	0.0299711	ADAM9/CITED2/PLEC	3
GO:0036294	cellular response to decreased oxygen levels	6/178	161/18723	0.00444131	0.0391267	0.0299711	EGLN3/ZFP36L1/CITED2/MALAT1/EPAS1/HILPDA	6
GO:0002548	monocyte chemotaxis	4/178	70/18723	0.00444538	0.0391267	0.0299711	ANXA1/SERPINE1/FLT1/DUSP1	4
GO:0031623	receptor internalization	5/178	113/18723	0.00450985	0.0395851	0.0303222	CD63/EZR/CD81/TFRC/ITGB1	5
GO:0051962	positive regulation of nervous system development	8/178	272/18723	0.00457659	0.0400608	0.0306866	IL1RAP/FN1/DAG1/MAN2A1/SKIL/IL6ST/MME/EGFR	8
GO:0001765	membrane raft assembly	2/178	11/18723	0.00467227	0.0404226	0.0309637	ANXA2/S100A10	2
GO:0043589	skin morphogenesis	2/178	11/18723	0.00467227	0.0404226	0.0309637	ITGA6/ITGB4	2
GO:1905050	positive regulation of metallopeptidase activity	2/178	11/18723	0.00467227	0.0404226	0.0309637	CLDN4/CLDN3	2
GO:0050870	positive regulation of T cell activation	7/178	216/18723	0.00467475	0.0404226	0.0309637	GATA3/ANXA1/CD81/TFRC/DPP4/CD55/IL6ST	7
GO:0090100	positive regulation of transmembrane receptor protein serine/threonine kinase signaling pathway	5/178	114/18723	0.00468117	0.0404226	0.0309637	CDH5/GDF15/CITED2/CCN1/TGFBR1	5
GO:0051494	negative regulation of cytoskeleton organization	6/178	163/18723	0.0047149	0.0406041	0.0311027	CDH5/LIMA1/GSN/CAPG/F11R/TACSTD2	6
GO:0042092	type 2 immune response	3/178	36/18723	0.00479091	0.0411477	0.0315191	GATA3/ANXA1/CD81	3
GO:0046661	male sex differentiation	6/178	165/18723	0.00500072	0.0428346	0.0328113	GATA3/FSTL3/CITED2/NUPR1/FLNA/TGFBR1	6
GO:0021782	glial cell development	5/178	116/18723	0.00503762	0.0430353	0.032965	CLU/DAG1/PLEC/ITGB4/EGFR	5
GO:0002369	T cell cytokine production	3/178	37/18723	0.00517761	0.0437632	0.0335226	GATA3/CD81/CD55	3
GO:0002724	regulation of T cell cytokine production	3/178	37/18723	0.00517761	0.0437632	0.0335226	GATA3/CD81/CD55	3
GO:0043403	skeletal muscle tissue regeneration	3/178	37/18723	0.00517761	0.0437632	0.0335226	ANXA1/CD81/DAG1	3
GO:0048009	insulin-like growth factor receptor signaling pathway	3/178	37/18723	0.00517761	0.0437632	0.0335226	IGFBP3/IGF1R/CRIM1	3
GO:0007156	homophilic cell adhesion via plasma membrane adhesion molecules	6/178	167/18723	0.00529907	0.0446716	0.0342184	CDH5/DSC2/ITGB1/PALLD/DSG2/CDH1	6
GO:0048844	artery morphogenesis	4/178	74/18723	0.00541763	0.0455509	0.034892	CITED2/TGFBR1/FOLR1/HPGD	4
GO:0032736	positive regulation of interleukin-13 production	2/178	12/18723	0.00557182	0.0456173	0.0349428	GATA3/IL1RAP	2
GO:0035739	CD4-positive, alpha-beta T cell proliferation	2/178	12/18723	0.00557182	0.0456173	0.0349428	CD81/CD55	2
GO:0038063	collagen-activated tyrosine kinase receptor signaling pathway	2/178	12/18723	0.00557182	0.0456173	0.0349428	COL4A1/COL4A2	2
GO:0061307	cardiac neural crest cell differentiation involved in heart development	2/178	12/18723	0.00557182	0.0456173	0.0349428	CITED2/FOLR1	2
GO:0061308	cardiac neural crest cell development involved in heart development	2/178	12/18723	0.00557182	0.0456173	0.0349428	CITED2/FOLR1	2
GO:0071472	cellular response to salt stress	2/178	12/18723	0.00557182	0.0456173	0.0349428	ZFP36L1/EFHD1	2
GO:0072683	T cell extravasation	2/178	12/18723	0.00557182	0.0456173	0.0349428	CD99/F11R	2
GO:1903909	regulation of receptor clustering	2/178	12/18723	0.00557182	0.0456173	0.0349428	CD81/GSN	2
GO:2000561	regulation of CD4-positive, alpha-beta T cell proliferation	2/178	12/18723	0.00557182	0.0456173	0.0349428	CD81/CD55	2
GO:0001825	blastocyst formation	3/178	38/18723	0.00558259	0.0456173	0.0349428	RTN4/CITED2/SKIL	3
GO:0097242	amyloid-beta clearance	3/178	38/18723	0.00558259	0.0456173	0.0349428	CLU/IGF1R/MME	3
GO:0006937	regulation of muscle contraction	6/178	169/18723	0.00561027	0.0457266	0.0350265	TPM1/DSC2/PKP2/DSP/JUP/DSG2	6
GO:0061333	renal tubule morphogenesis	4/178	75/18723	0.00568115	0.0461865	0.0353788	GATA3/COL4A1/TACSTD2/LAMA5	4
GO:0016485	protein processing	7/178	225/18723	0.00581987	0.0470747	0.0360592	SERPINE1/ECE1/CAPN2/GSN/MYH9/PRSS12/MME	7
GO:0050769	positive regulation of neurogenesis	7/178	225/18723	0.00581987	0.0470747	0.0360592	FN1/DAG1/MAN2A1/SKIL/IL6ST/MME/EGFR	7
GO:0071241	cellular response to inorganic substance	7/178	226/18723	0.00595899	0.0480782	0.0368279	FSTL3/IQGAP1/CLIC4/TFAP2A/FOS/EGFR/CDH1	7
GO:2000516	positive regulation of CD4-positive, alpha-beta T cell activation	3/178	39/18723	0.00600606	0.0481317	0.0368689	ANXA1/CD81/CD55	3
GO:0001704	formation of primary germ layer	5/178	121/18723	0.00601229	0.0481317	0.0368689	FN1/ITGB1/COL4A2/ITGB4/DUSP1	5
GO:0042177	negative regulation of protein catabolic process	5/178	121/18723	0.00601229	0.0481317	0.0368689	TIMP3/ANXA2/FLNA/EFNA1/EGFR	5
GO:0048562	embryonic organ morphogenesis	8/178	285/18723	0.00602588	0.0481317	0.0368689	GATA3/MFAP5/CITED2/GATA2/TFAP2A/EFNA1/TGFBR1/FOLR1	8
GO:0043087	regulation of GTPase activity	9/178	348/18723	0.00619065	0.0492976	0.0377619	IQGAP1/NET1/ARHGAP29/ITGB1/S100A10/F11R/ITGA6/NEDD9/RASA1	9
GO:0002688	regulation of leukocyte chemotaxis	5/178	122/18723	0.00622206	0.0492976	0.0377619	SERPINE1/PGF/MTUS1/DPP4/DUSP1	5
GO:0007492	endoderm development	4/178	77/18723	0.00623356	0.0492976	0.0377619	ZFP36L1/FN1/COL4A2/DUSP1	4
GO:0021675	nerve development	4/178	77/18723	0.00623356	0.0492976	0.0377619	NAV2/CITED2/DAG1/TFAP2A	4
GO:0034599	cellular response to oxidative stress	8/178	288/18723	0.00640506	0.0498993	0.0382229	TPM1/ANXA1/HSPB1/NET1/FOS/EPAS1/EGFR/H19	8
GO:0014037	Schwann cell differentiation	3/178	40/18723	0.00644824	0.0498993	0.0382229	DAG1/PLEC/ITGB4	3
GO:0030501	positive regulation of bone mineralization	3/178	40/18723	0.00644824	0.0498993	0.0382229	TFAP2A/CCN1/ISG15	3
GO:0070373	negative regulation of ERK1 and ERK2 cascade	4/178	78/18723	0.00652268	0.0498993	0.0382229	TIMP3/EZR/ATF3/DUSP1	4
GO:0001768	establishment of T cell polarity	2/178	13/18723	0.00654392	0.0498993	0.0382229	GSN/MYH9	2
GO:0001778	plasma membrane repair	2/178	13/18723	0.00654392	0.0498993	0.0382229	MYOF/MYH9	2
GO:0021514	ventral spinal cord interneuron differentiation	2/178	13/18723	0.00654392	0.0498993	0.0382229	LMO4/GATA2	2
GO:0032429	regulation of phospholipase A2 activity	2/178	13/18723	0.00654392	0.0498993	0.0382229	ANXA1/EGFR	2
GO:0034112	positive regulation of homotypic cell-cell adhesion	2/178	13/18723	0.00654392	0.0498993	0.0382229	F11R/IL6ST	2
GO:0035745	T-helper 2 cell cytokine production	2/178	13/18723	0.00654392	0.0498993	0.0382229	GATA3/CD81	2
GO:0036462	TRAIL-activated apoptotic signaling pathway	2/178	13/18723	0.00654392	0.0498993	0.0382229	TIMP3/ATF3	2
GO:0051451	myoblast migration	2/178	13/18723	0.00654392	0.0498993	0.0382229	ANXA1/NET1	2
GO:0060347	heart trabecula formation	2/178	13/18723	0.00654392	0.0498993	0.0382229	FHL2/ADAMTS1	2
GO:1905939	regulation of gonad development	2/178	13/18723	0.00654392	0.0498993	0.0382229	CITED2/NUPR1	2
GO:2000551	regulation of T-helper 2 cell cytokine production	2/178	13/18723	0.00654392	0.0498993	0.0382229	GATA3/CD81	2

## Sheet: CTB5 GO
ID	Description	GeneRatio	BgRatio	pvalue	p.adjust	qvalue	geneID	Count
GO:0048708	astrocyte differentiation	9/266	81/18723	2.20148e-06	0.00529851	0.00449	EGFR/APP/GRN/BACE2/S100A9/CDK6/ID2/HES1/SERPINE2	9
GO:0006575	cellular modified amino acid metabolic process	13/266	188/18723	3.03379e-06	0.00529851	0.00449	GSTA3/CLIC3/SERINC2/ASS1/GSTA4/ETHE1/ALDH7A1/ARL6IP5/CROT/FOLR1/SLC19A1/NFE2L2/CGA	13
GO:0072337	modified amino acid transport	6/266	32/18723	5.16473e-06	0.00601347	0.00509587	SLC13A3/GJA1/SLC16A12/LRP2/FOLR1/SLC19A1	6
GO:0072001	renal system development	16/266	302/18723	7.16002e-06	0.00625248	0.00529841	FBN1/MTSS1/LGR5/BCL2/SERPINF1/ARID5B/DLG5/PBX1/ASS1/LRP2/ENPEP/HES1/MAGED1/CFLAR/C1GALT1/EGR1	16
GO:0006635	fatty acid beta-oxidation	8/266	74/18723	1.00142e-05	0.00633503	0.00536836	SLC27A2/ACADVL/ECI1/ECHDC2/HADHB/CROT/ECI2/ECHS1	8
GO:0098656	anion transmembrane transport	14/266	245/18723	1.15492e-05	0.00633503	0.00536836	SLC26A2/SLC43A2/SLC13A4/TCAF1/SLC13A3/MPC2/GJA1/SLC16A12/LRP2/ARL6IP5/SLC20A1/FOLR1/SLC12A9/SLC19A1	14
GO:0009062	fatty acid catabolic process	9/266	100/18723	1.26955e-05	0.00633503	0.00536836	SLC27A2/ACADVL/ECI1/ECHDC2/PHYH/HADHB/CROT/ECI2/ECHS1	9
GO:0019395	fatty acid oxidation	9/266	103/18723	1.61414e-05	0.00647196	0.0054844	SLC27A2/ACADVL/ECI1/ECHDC2/PHYH/HADHB/CROT/ECI2/ECHS1	9
GO:0044706	multi-multicellular organism process	13/266	220/18723	1.66755e-05	0.00647196	0.0054844	FBLN1/SLC6A4/COMT/PRLR/SLC2A1/BCL2/GJA1/MAGED2/ADM/SLC19A1/SERPINE2/MAFF/JUNB	13
GO:0001822	kidney development	15/266	293/18723	2.0751e-05	0.00709858	0.0060154	FBN1/MTSS1/BCL2/SERPINF1/ARID5B/DLG5/PBX1/ASS1/LRP2/ENPEP/HES1/MAGED1/CFLAR/C1GALT1/EGR1	15
GO:0034440	lipid oxidation	9/266	108/18723	2.36527e-05	0.00709858	0.0060154	SLC27A2/ACADVL/ECI1/ECHDC2/PHYH/HADHB/CROT/ECI2/ECHS1	9
GO:0042594	response to starvation	12/266	197/18723	2.61367e-05	0.00709858	0.0060154	GABARAPL1/PAGE4/JUN/COMT/SLC2A1/BCL2/PMAIP1/DDIT3/ADM/MAP1LC3B/GLUL/NFE2L2	12
GO:0001655	urogenital system development	16/266	338/18723	2.87681e-05	0.00709858	0.0060154	FBN1/MTSS1/LGR5/BCL2/SERPINF1/ARID5B/DLG5/PBX1/ASS1/LRP2/ENPEP/HES1/MAGED1/CFLAR/C1GALT1/EGR1	16
GO:0007568	aging	16/266	339/18723	2.98141e-05	0.00709858	0.0060154	TBX3/JUN/ATP2B1/APP/BCL2/PDCD4/SERPINF1/CTSC/JUND/CDK6/ASS1/ID2/ADM/FOXO4/YPEL3/NFE2L2	16
GO:0014002	astrocyte development	6/266	43/18723	3.04835e-05	0.00709858	0.0060154	EGFR/APP/GRN/BACE2/S100A9/CDK6	6
GO:0006694	steroid biosynthetic process	11/266	173/18723	3.83108e-05	0.00817169	0.00692476	HSD17B1/SLC27A2/PRLR/PBX1/CYP19A1/ADM/ASAH1/TM7SF2/EGR1/CGA/FDX1	11
GO:0051180	vitamin transport	6/266	45/18723	3.97706e-05	0.00817169	0.00692476	SLC52A1/SLC2A1/SLC52A3/LRP2/FOLR1/SLC19A1	6
GO:0008202	steroid metabolic process	15/266	319/18723	5.51573e-05	0.0102156	0.00865679	HSD17B1/SLC27A2/COMT/PRLR/APP/ACADVL/PBX1/CYP19A1/LRP2/ADM/ASAH1/TM7SF2/EGR1/CGA/FDX1	15
GO:0048732	gland development	18/266	436/18723	5.55672e-05	0.0102156	0.00865679	TBX3/EGFR/PRLR/BCL2/TGM2/SERPINF1/ARID5B/CDO1/PBX1/ASS1/WLS/ID2/SRSF5/HES1/CFLAR/SERPINE2/CGA/KDM5B	18
GO:0044242	cellular lipid catabolic process	12/266	214/18723	5.86501e-05	0.0102432	0.00868022	FUCA1/SLC27A2/ACADVL/ECI1/ECHDC2/PHYH/HADHB/ASAH1/CROT/ECI2/ECHS1/NEU1	12
GO:0072329	monocarboxylic acid catabolic process	9/266	122/18723	6.20751e-05	0.0103252	0.00874963	SLC27A2/ACADVL/ECI1/ECHDC2/PHYH/HADHB/CROT/ECI2/ECHS1	9
GO:1901655	cellular response to ketone	8/266	96/18723	6.73443e-05	0.0106924	0.00906087	EGFR/ATP2B1/SERPINF1/P2RY6/ASS1/KLF4/CFLAR/FDX1	8
GO:0043434	response to peptide hormone	17/266	414/18723	9.54803e-05	0.0143315	0.0121446	FBN1/ATP2B1/SLC2A1/KANK1/CDO1/GJA1/JUND/PRKCZ/ASS1/BTG1/SRSF5/ADM/FOXO4/CFLAR/EGR1/NFE2L2/NR4A1	17
GO:0048511	rhythmic process	14/266	298/18723	9.84699e-05	0.0143315	0.0121446	JUN/SLC6A4/EGFR/SIAH2/SERPINF1/DDX5/JUND/ASS1/ID2/DDB1/MAGED1/TOP1/EGR1/KDM5B	14
GO:0046683	response to organophosphorus	9/266	131/18723	0.000107714	0.0150498	0.0127533	JUN/SLC6A4/APP/DUSP1/CDO1/P2RY6/ASS1/AKAP9/FDX1	9
GO:0052547	regulation of peptidase activity	18/266	461/18723	0.000112665	0.0151361	0.0128265	APLP2/IFI6/FBLN1/SPINT1/ITIH5/VSIR/APP/SIAH2/SERPINF1/GRN/S100A9/PMAIP1/CTSD/KLF4/ARL6IP5/CFLAR/SERPINE2/NR4A1	18
GO:0048608	reproductive structure development	17/266	424/18723	0.000127264	0.0159279	0.0134974	SPINT1/TBX3/BCL2/PHLDA2/SERPINF1/ARID5B/GJA1/CYP19A1/LRP2/ADGRG1/HES1/ADM/RHOBTB3/SERPINE2/CGA/KDM5B/JUNB	17
GO:0034405	response to fluid shear stress	5/266	35/18723	0.000127679	0.0159279	0.0134974	MTSS1/GJA1/ASS1/KLF4/NFE2L2	5
GO:0061458	reproductive system development	17/266	427/18723	0.000138453	0.0165007	0.0139829	SPINT1/TBX3/BCL2/PHLDA2/SERPINF1/ARID5B/GJA1/CYP19A1/LRP2/ADGRG1/HES1/ADM/RHOBTB3/SERPINE2/CGA/KDM5B/JUNB	17
GO:0009791	post-embryonic development	7/266	80/18723	0.000141718	0.0165007	0.0139829	EFEMP1/FBN1/SELENOP/BCL2/ARID5B/KLF4/KDM5B	7
GO:0046395	carboxylic acid catabolic process	12/266	236/18723	0.000148523	0.0167351	0.0141815	SLC27A2/ACADVL/NPL/CDO1/ECI1/ECHDC2/PHYH/HADHB/CROT/ECI2/GLUL/ECHS1	12
GO:0031667	response to nutrient levels	18/266	474/18723	0.000159156	0.0173729	0.0147219	GABARAPL1/PAGE4/JUN/SLC6A4/EGFR/COMT/ATP2B1/SLC2A1/BCL2/PMAIP1/ASS1/DDIT3/ADM/FOXO4/MAP1LC3B/FOLR1/GLUL/NFE2L2	18
GO:0016054	organic acid catabolic process	12/266	240/18723	0.000173695	0.0183853	0.0155799	SLC27A2/ACADVL/NPL/CDO1/ECI1/ECHDC2/PHYH/HADHB/CROT/ECI2/GLUL/ECHS1	12
GO:2001233	regulation of apoptotic signaling pathway	15/266	356/18723	0.000185941	0.0190168	0.016115	IFI6/LGALS3/SIAH2/SIAH1/PTTG1IP/BCL2/CTSC/S100A9/PMAIP1/GSDME/DDIT3/MAGED1/CFLAR/ITGAV/NFE2L2	15
GO:0006835	dicarboxylic acid transport	7/266	84/18723	0.000192568	0.0190168	0.016115	SLC26A2/SLC13A3/GJA1/LRP2/ARL6IP5/FOLR1/SLC19A1	7
GO:0071498	cellular response to fluid shear stress	4/266	21/18723	0.000197035	0.0190168	0.016115	MTSS1/ASS1/KLF4/NFE2L2	4
GO:0031102	neuron projection regeneration	6/266	60/18723	0.000204622	0.0190168	0.016115	BCL2/NREP/GRN/KLF4/ADM/FOLR1	6
GO:0071496	cellular response to external stimulus	14/266	320/18723	0.000206882	0.0190168	0.016115	GABARAPL1/JUN/TMEM150C/EGFR/COMT/ATP2B1/SLC2A1/BCL2/GJA1/PMAIP1/MAP1LC3B/FOLR1/GLUL/NFE2L2	14
GO:0007623	circadian rhythm	11/266	210/18723	0.000216047	0.0193501	0.0163974	JUN/SLC6A4/EGFR/SIAH2/JUND/ASS1/ID2/DDB1/MAGED1/TOP1/EGR1	11
GO:0032835	glomerulus development	6/266	62/18723	0.000245383	0.0214281	0.0181584	MTSS1/BCL2/ENPEP/HES1/CFLAR/EGR1	6
GO:0010232	vascular transport	7/266	88/18723	0.000257229	0.0215064	0.0182247	SLC13A3/SLC2A1/GJA1/SLC16A12/LRP2/TFRC/SLC19A1	7
GO:0031669	cellular response to nutrient levels	11/266	215/18723	0.00026468	0.0215064	0.0182247	GABARAPL1/JUN/COMT/ATP2B1/SLC2A1/BCL2/PMAIP1/MAP1LC3B/FOLR1/GLUL/NFE2L2	11
GO:0014074	response to purine-containing compound	9/266	148/18723	0.000270908	0.0215064	0.0182247	JUN/SLC6A4/APP/DUSP1/CDO1/P2RY6/ASS1/AKAP9/FDX1	9
GO:0051384	response to glucocorticoid	9/266	148/18723	0.000270908	0.0215064	0.0182247	EGFR/ATP2B1/BCL2/SERPINF1/DUSP1/CDO1/ASS1/ADM/CFLAR	9
GO:0006749	glutathione metabolic process	6/266	64/18723	0.000292274	0.0221524	0.0187722	GSTA3/CLIC3/GSTA4/ETHE1/ARL6IP5/NFE2L2	6
GO:0007163	establishment or maintenance of cell polarity	11/266	218/18723	0.000298072	0.0221524	0.0187722	RHOBTB1/KANK1/DOCK8/DLG5/GJA1/PRKCZ/MPP7/HES1/RHOBTB3/FRMD4B/RND3	11
GO:0042445	hormone metabolic process	11/266	218/18723	0.000298072	0.0221524	0.0187722	HSD17B1/CTSL/COMT/ATP6AP2/BACE2/CYP19A1/ENPEP/ADM/EGR1/CGA/FDX1	11
GO:0046879	hormone secretion	13/266	295/18723	0.000323865	0.0235679	0.0199717	FAM3B/TBX3/EGFR/VAMP8/MPC2/GJA1/CYP19A1/SYT7/CCDC186/ADM/GLUL/CGA/KDM5B	13
GO:0016486	peptide hormone processing	4/266	24/18723	0.000338294	0.0241156	0.0204357	CTSL/ATP6AP2/BACE2/ENPEP	4
GO:0014015	positive regulation of gliogenesis	6/266	66/18723	0.000345921	0.024166	0.0204785	SPINT1/EGFR/LRP2/ID2/HES1/SERPINE2	6
GO:0051591	response to cAMP	7/266	93/18723	0.000361485	0.0247582	0.0209803	JUN/APP/DUSP1/CDO1/ASS1/AKAP9/FDX1	7
GO:0048143	astrocyte activation	4/266	25/18723	0.000398262	0.0254529	0.0215691	EGFR/APP/GRN/BACE2	4
GO:0140448	signaling receptor ligand precursor processing	4/266	25/18723	0.000398262	0.0254529	0.0215691	CTSL/ATP6AP2/BACE2/ENPEP	4
GO:0009267	cellular response to starvation	9/266	156/18723	0.000399593	0.0254529	0.0215691	GABARAPL1/JUN/COMT/SLC2A1/BCL2/PMAIP1/MAP1LC3B/GLUL/NFE2L2	9
GO:0003018	vascular process in circulatory system	12/266	263/18723	0.000400776	0.0254529	0.0215691	SLC6A4/EGFR/ATP2B1/SLC13A3/SLC2A1/SOD3/GJA1/SLC16A12/LRP2/TFRC/ADM/SLC19A1	12
GO:0060070	canonical Wnt signaling pathway	13/266	303/18723	0.000417913	0.0260673	0.0220897	EGFR/SIAH2/LGR5/KANK1/PLPP3/ATP6AP2/DAB2/WLS/DDIT3/KLF4/FOLR1/EGR1/TLE4	13
GO:0035581	sequestering of extracellular ligand from receptor	3/266	11/18723	0.000429974	0.0263491	0.0223285	FBN2/CD46/FBN1	3
GO:0007565	female pregnancy	10/266	193/18723	0.000453257	0.0271575	0.0230135	FBLN1/COMT/PRLR/SLC2A1/BCL2/GJA1/MAGED2/ADM/SLC19A1/JUNB	10
GO:0009914	hormone transport	13/266	306/18723	0.000458715	0.0271575	0.0230135	FAM3B/TBX3/EGFR/VAMP8/MPC2/GJA1/CYP19A1/SYT7/CCDC186/ADM/GLUL/CGA/KDM5B	13
GO:0052548	regulation of endopeptidase activity	16/266	432/18723	0.000482467	0.0280876	0.0238017	APLP2/IFI6/SPINT1/ITIH5/VSIR/APP/SIAH2/SERPINF1/S100A9/PMAIP1/CTSD/KLF4/ARL6IP5/CFLAR/SERPINE2/NR4A1	16
GO:0001763	morphogenesis of a branching structure	10/266	196/18723	0.000511522	0.0292909	0.0248214	SPINT1/TBX3/BCL2/TGM2/DLG5/PBX1/MAP3K13/ADM/MAGED1/KDM5B	10
GO:0043618	regulation of transcription from RNA polymerase II promoter in response to stress	5/266	47/18723	0.000525155	0.0295866	0.0250719	JUN/DDIT3/EGR1/NFE2L2/DNAJB1	5
GO:0050673	epithelial cell proliferation	16/266	437/18723	0.000546377	0.0302936	0.025671	MTSS1/EGFR/LGR5/SERPINF1/CDKN1C/GRN/GJA1/NRP2/CDK6/ID2/HES1/MAGED1/CFLAR/GLUL/KDM5B/NR4A1	16
GO:0015711	organic anion transport	14/266	354/18723	0.000570922	0.0308412	0.0261351	SLC22A11/SLC26A2/SLC43A2/SLC13A3/SLC52A1/SLC2A1/MPC2/SLC52A3/GJA1/SLC16A12/LRP2/ARL6IP5/FOLR1/SLC19A1	14
GO:1903844	regulation of cellular response to transforming growth factor beta stimulus	8/266	131/18723	0.000573912	0.0308412	0.0261351	FBN2/PEG10/FBN1/NREP/CDKN1C/DAB2/CFLAR/FOLR1	8
GO:0007178	transmembrane receptor protein serine/threonine kinase signaling pathway	14/266	355/18723	0.000586957	0.0310642	0.0263241	FBN2/PEG10/FBN1/JUN/PDCD4/NREP/DDX5/CDKN1C/DAB2/LRP2/HES1/FOLR1/EGR1/ITGB5	14
GO:1901653	cellular response to peptide	14/266	359/18723	0.00065498	0.0336493	0.0285147	FBN1/ATP2B1/APP/KANK1/GJA1/PRKCZ/ASS1/SRSF5/KLF4/FOXO4/CASP4/CFLAR/NFE2L2/NR4A1	14
GO:0031960	response to corticosteroid	9/266	167/18723	0.000655068	0.0336493	0.0285147	EGFR/ATP2B1/BCL2/SERPINF1/DUSP1/CDO1/ASS1/ADM/CFLAR	9
GO:0061333	renal tubule morphogenesis	6/266	75/18723	0.000689353	0.0344464	0.0291902	MTSS1/LGR5/BCL2/PBX1/HES1/MAGED1	6
GO:0016042	lipid catabolic process	13/266	320/18723	0.000696773	0.0344464	0.0291902	FUCA1/SLC27A2/ACADVL/ECI1/CYP19A1/ECHDC2/PHYH/HADHB/ASAH1/CROT/ECI2/ECHS1/NEU1	13
GO:0071549	cellular response to dexamethasone stimulus	4/266	29/18723	0.000715144	0.0344464	0.0291902	EGFR/SERPINF1/ASS1/CFLAR	4
GO:0048711	positive regulation of astrocyte differentiation	3/266	13/18723	0.000729755	0.0344464	0.0291902	ID2/HES1/SERPINE2	3
GO:1900115	extracellular regulation of signal transduction	3/266	13/18723	0.000729755	0.0344464	0.0291902	FBN2/CD46/FBN1	3
GO:1900116	extracellular negative regulation of signal transduction	3/266	13/18723	0.000729755	0.0344464	0.0291902	FBN2/CD46/FBN1	3
GO:0060562	epithelial tube morphogenesis	13/266	325/18723	0.000803842	0.0374376	0.031725	SPINT1/TBX3/MTSS1/LGR5/BCL2/DLG5/PBX1/LRP2/HES1/ADM/MAGED1/FOLR1/KDM5B	13
GO:0031668	cellular response to extracellular stimulus	11/266	246/18723	0.000819679	0.0376729	0.0319243	GABARAPL1/JUN/COMT/ATP2B1/SLC2A1/BCL2/PMAIP1/MAP1LC3B/FOLR1/GLUL/NFE2L2	11
GO:0031103	axon regeneration	5/266	52/18723	0.000839937	0.0380101	0.0322101	BCL2/NREP/GRN/KLF4/FOLR1	5
GO:0070373	negative regulation of ERK1 and ERK2 cascade	6/266	78/18723	0.000848779	0.0380101	0.0322101	DUSP9/FBLN1/DUSP1/SEMA6A/KLF4/DUSP6	6
GO:0030111	regulation of Wnt signaling pathway	13/266	328/18723	0.000874488	0.0380637	0.0322555	EGFR/APP/SIAH2/LGR5/KANK1/PLPP3/ATP6AP2/DAB2/WLS/DDIT3/FOLR1/EGR1/TLE4	13
GO:0097193	intrinsic apoptotic signaling pathway	12/266	288/18723	0.000892649	0.0380637	0.0322555	IFI6/SIAH1/PTTG1IP/BCL2/DDX5/S100A9/PMAIP1/GSDME/DDIT3/ARL6IP5/CASP4/NFE2L2	12
GO:0052126	movement in host environment	9/266	175/18723	0.000914353	0.0380637	0.0322555	CTSL/CD46/EGFR/VAMP8/SLC52A1/TFRC/DDB1/ITGAV/ITGB5	9
GO:1905475	regulation of protein localization to membrane	9/266	175/18723	0.000914353	0.0380637	0.0322555	TCAF1/EGFR/VAMP8/LGALS3/SQSTM1/PPFIA1/PRKCZ/DAB2/STOM	9
GO:0043620	regulation of DNA-templated transcription in response to stress	5/266	53/18723	0.000916812	0.0380637	0.0322555	JUN/DDIT3/EGR1/NFE2L2/DNAJB1	5
GO:0034616	response to laminar fluid shear stress	3/266	14/18723	0.000919058	0.0380637	0.0322555	ASS1/KLF4/NFE2L2	3
GO:0032355	response to estradiol	8/266	141/18723	0.000930288	0.0380637	0.0322555	SLC6A4/EGFR/DUSP1/GJA1/CYP19A1/ASS1/NCOA3/CFLAR	8
GO:0030258	lipid modification	10/266	212/18723	0.000937153	0.0380637	0.0322555	SLC27A2/ACADVL/PLPP3/ECI1/ECHDC2/PHYH/HADHB/CROT/ECI2/ECHS1	10
GO:0050729	positive regulation of inflammatory response	8/266	142/18723	0.000973959	0.0386595	0.0327604	EGFR/VAMP8/APP/TGM2/PDCD4/CTSC/GRN/S100A9	8
GO:0072006	nephron development	8/266	142/18723	0.000973959	0.0386595	0.0327604	MTSS1/BCL2/PBX1/ENPEP/HES1/MAGED1/CFLAR/EGR1	8
GO:0023061	signal release	16/266	463/18723	0.00100876	0.0395912	0.0335499	FAM3B/TBX3/SLC6A4/EGFR/VAMP8/MPC2/GJA1/CYP19A1/WLS/SYT7/CCDC186/ADM/GLUL/CGA/KDM5B/NR4A1	16
GO:0060828	regulation of canonical Wnt signaling pathway	11/266	253/18723	0.00102993	0.0399726	0.0338731	EGFR/SIAH2/LGR5/KANK1/ATP6AP2/DAB2/WLS/DDIT3/FOLR1/EGR1/TLE4	11
GO:0046718	viral entry into host cell	8/266	144/18723	0.00106623	0.0409267	0.0346816	CTSL/CD46/EGFR/VAMP8/SLC52A1/TFRC/ITGAV/ITGB5	8
GO:0050878	regulation of body fluid levels	14/266	379/18723	0.00110408	0.0418762	0.0354863	FBLN1/F5/VAV3/KCNN4/EGFR/VAMP8/CD59/PRLR/GNAS/CDO1/GJA1/ADM/NFE2L2/SERPINE2	14
GO:0048660	regulation of smooth muscle cell proliferation	9/266	180/18723	0.00111494	0.0418762	0.0354863	JUN/EGFR/COMT/TGM2/PDCD4/GJA1/P2RY6/ID2/KLF4	9
GO:0048569	post-embryonic animal organ development	3/266	15/18723	0.00113681	0.0422433	0.0357974	EFEMP1/FBN1/KLF4	3
GO:0050678	regulation of epithelial cell proliferation	14/266	381/18723	0.00116061	0.042674	0.0361623	MTSS1/EGFR/SERPINF1/CDKN1C/GRN/GJA1/NRP2/CDK6/HES1/MAGED1/CFLAR/GLUL/KDM5B/NR4A1	14
GO:0071385	cellular response to glucocorticoid stimulus	5/266	56/18723	0.00117895	0.0428965	0.0363509	EGFR/ATP2B1/SERPINF1/ASS1/CFLAR	5
GO:0061138	morphogenesis of a branching epithelium	9/266	182/18723	0.00120453	0.0433756	0.0367568	SPINT1/TBX3/BCL2/TGM2/DLG5/PBX1/ADM/MAGED1/KDM5B	9
GO:0045445	myoblast differentiation	6/266	84/18723	0.00125163	0.0446116	0.0378043	TBX3/DDX5/MBNL3/BTG1/DDIT3/IFRD1	6
GO:0048659	smooth muscle cell proliferation	9/266	184/18723	0.00129985	0.0455179	0.0385723	JUN/EGFR/COMT/TGM2/PDCD4/GJA1/P2RY6/ID2/KLF4	9
GO:0042063	gliogenesis	12/266	301/18723	0.00130312	0.0455179	0.0385723	SPINT1/EGFR/APP/GRN/BACE2/S100A9/CDK6/LRP2/ID2/ADGRG1/HES1/SERPINE2	12
GO:1905039	carboxylic acid transmembrane transport	8/266	149/18723	0.00132769	0.0459169	0.0389104	SLC43A2/SLC13A3/SLC2A1/MPC2/LRP2/ARL6IP5/FOLR1/SLC19A1	8
GO:0015849	organic acid transport	12/266	303/18723	0.00137832	0.0460951	0.0390614	SLC26A2/SLC43A2/SLC27A2/SLC13A3/SLC2A1/MPC2/GJA1/LRP2/ARL6IP5/CROT/FOLR1/SLC19A1	12
GO:2001244	positive regulation of intrinsic apoptotic signaling pathway	5/266	58/18723	0.00138207	0.0460951	0.0390614	SIAH1/S100A9/PMAIP1/GSDME/DDIT3	5
GO:0032274	gonadotropin secretion	3/266	16/18723	0.00138453	0.0460951	0.0390614	TBX3/GJA1/CGA	3
GO:1903825	organic acid transmembrane transport	8/266	150/18723	0.00138562	0.0460951	0.0390614	SLC43A2/SLC13A3/SLC2A1/MPC2/LRP2/ARL6IP5/FOLR1/SLC19A1	8
GO:0044409	entry into host	8/266	151/18723	0.00144555	0.0474333	0.0401954	CTSL/CD46/EGFR/VAMP8/SLC52A1/TFRC/ITGAV/ITGB5	8
GO:0010001	glial cell differentiation	10/266	225/18723	0.00146659	0.0474333	0.0401954	SPINT1/EGFR/APP/GRN/BACE2/S100A9/CDK6/ID2/HES1/SERPINE2	10
GO:0050769	positive regulation of neurogenesis	10/266	225/18723	0.00146659	0.0474333	0.0401954	SPINT1/EGFR/TGM2/SERPINF1/CUX1/LRP2/ID2/HES1/MAP3K13/SERPINE2	10
GO:0006767	water-soluble vitamin metabolic process	5/266	59/18723	0.00149279	0.0476645	0.0403913	SLC52A1/SLC2A1/SLC52A3/FOLR1/SLC19A1	5
GO:0150104	transport across blood-brain barrier	6/266	87/18723	0.00150103	0.0476645	0.0403913	SLC13A3/SLC2A1/SLC16A12/LRP2/TFRC/SLC19A1	6
GO:0071241	cellular response to inorganic substance	10/266	226/18723	0.00151574	0.0476981	0.0404198	HSD17B1/JUN/EGFR/APP/SERPINF1/JUND/SYT7/CFLAR/NFE2L2/JUNB	10

## Sheet: EVT1 GO
ID	Description	GeneRatio	BgRatio	pvalue	p.adjust	qvalue	geneID	Count
GO:0033044	regulation of chromosome organization	18/114	187/18723	7.42777e-17	1.57469e-13	1.21268e-13	CCNB1/TOP2A/CENPF/UBE2C/PKIB/PTTG1/HNRNPD/CCT5/CCT6A/MAD2L1/HNRNPA2B1/XRCC5/CCT3/HNRNPU/HNRNPA1/SFPQ/CENPE/CCT2	18
GO:0071897	DNA biosynthetic process	16/114	180/18723	1.54308e-14	1.3147e-11	1.01246e-11	CENPF/PKIB/HNRNPD/HSP90AB1/CCT5/TYMS/PTGES3/CCT6A/HSP90AA1/HNRNPA2B1/XRCC5/PCLAF/CCT3/HNRNPU/HNRNPA1/CCT2	16
GO:0000280	nuclear division	22/114	439/18723	2.0567e-14	1.3147e-11	1.01246e-11	CCNB1/TOP2A/MKI67/CENPF/RANBP1/RAN/UBE2C/PTTG1/TPX2/UBE2S/SMC4/CKS2/CDC20/CCNB2/MAD2L1/CCNE1/SMC1A/NUSAP1/AURKA/HNRNPU/NCAPG/CENPE	22
GO:0007059	chromosome segregation	20/114	346/18723	2.48056e-14	1.3147e-11	1.01246e-11	CCNB1/TOP2A/MKI67/CENPF/RAN/UBE2C/PTTG1/SMC4/BIRC5/CDC20/MAD2L1/CCNE1/CENPW/SMC1A/NUSAP1/SLC25A5/HNRNPU/NCAPG/SFPQ/CENPE	20
GO:0000723	telomere maintenance	14/114	131/18723	5.73512e-14	1.83112e-11	1.41016e-11	PKIB/HNRNPD/HSP90AB1/CCT5/PTGES3/CCT6A/HSP90AA1/HNRNPA2B1/CCNE1/XRCC5/CCT3/HNRNPU/HNRNPA1/CCT2	14
GO:0010833	telomere maintenance via telomere lengthening	12/114	81/18723	7.14237e-14	1.83112e-11	1.41016e-11	PKIB/HSP90AB1/CCT5/PTGES3/CCT6A/HSP90AA1/HNRNPA2B1/XRCC5/CCT3/HNRNPU/HNRNPA1/CCT2	12
GO:0000377	RNA splicing, via transesterification reactions with bulged adenosine as nucleophile	19/114	320/18723	7.24964e-14	1.83112e-11	1.41016e-11	C1QBP/NPM1/NCL/SNRPB/SNRPD1/SRSF3/SRSF2/SNRPG/HNRNPM/SNRPF/HNRNPA3/SNRPE/HNRNPR/HNRNPA2B1/HNRNPF/HNRNPU/HNRNPA1/LSM4/SFPQ	19
GO:0000398	mRNA splicing, via spliceosome	19/114	320/18723	7.24964e-14	1.83112e-11	1.41016e-11	C1QBP/NPM1/NCL/SNRPB/SNRPD1/SRSF3/SRSF2/SNRPG/HNRNPM/SNRPF/HNRNPA3/SNRPE/HNRNPR/HNRNPA2B1/HNRNPF/HNRNPU/HNRNPA1/LSM4/SFPQ	19
GO:2000278	regulation of DNA biosynthetic process	13/114	106/18723	7.77363e-14	1.83112e-11	1.41016e-11	PKIB/HNRNPD/HSP90AB1/CCT5/PTGES3/CCT6A/HSP90AA1/HNRNPA2B1/XRCC5/CCT3/HNRNPU/HNRNPA1/CCT2	13
GO:0000375	RNA splicing, via transesterification reactions	19/114	324/18723	9.06363e-14	1.92149e-11	1.47976e-11	C1QBP/NPM1/NCL/SNRPB/SNRPD1/SRSF3/SRSF2/SNRPG/HNRNPM/SNRPF/HNRNPA3/SNRPE/HNRNPR/HNRNPA2B1/HNRNPF/HNRNPU/HNRNPA1/LSM4/SFPQ	19
GO:0140014	mitotic nuclear division	18/114	287/18723	1.37024e-13	2.64083e-11	2.03372e-11	CCNB1/MKI67/CENPF/RANBP1/RAN/UBE2C/PTTG1/TPX2/UBE2S/SMC4/CDC20/MAD2L1/SMC1A/NUSAP1/AURKA/HNRNPU/NCAPG/CENPE	18
GO:0048285	organelle fission	22/114	488/18723	1.76049e-13	3.11019e-11	2.39519e-11	CCNB1/TOP2A/MKI67/CENPF/RANBP1/RAN/UBE2C/PTTG1/TPX2/UBE2S/SMC4/CKS2/CDC20/CCNB2/MAD2L1/CCNE1/SMC1A/NUSAP1/AURKA/HNRNPU/NCAPG/CENPE	22
GO:0007004	telomere maintenance via telomerase	11/114	69/18723	3.53457e-13	5.76407e-11	4.43896e-11	PKIB/HSP90AB1/CCT5/PTGES3/CCT6A/HSP90AA1/XRCC5/CCT3/HNRNPU/HNRNPA1/CCT2	11
GO:0032200	telomere organization	14/114	159/18723	8.55038e-13	1.29477e-10	9.97116e-11	PKIB/HNRNPD/HSP90AB1/CCT5/PTGES3/CCT6A/HSP90AA1/HNRNPA2B1/CCNE1/XRCC5/CCT3/HNRNPU/HNRNPA1/CCT2	14
GO:0006278	RNA-dependent DNA biosynthetic process	11/114	75/18723	9.20883e-13	1.30151e-10	1.00231e-10	PKIB/HSP90AB1/CCT5/PTGES3/CCT6A/HSP90AA1/XRCC5/CCT3/HNRNPU/HNRNPA1/CCT2	11
GO:0000819	sister chromatid segregation	15/114	202/18723	1.51224e-12	2.00372e-10	1.54308e-10	CCNB1/TOP2A/CENPF/RAN/UBE2C/PTTG1/SMC4/CDC20/MAD2L1/SMC1A/NUSAP1/HNRNPU/NCAPG/SFPQ/CENPE	15
GO:0008380	RNA splicing	20/114	434/18723	1.68584e-12	2.10234e-10	1.61904e-10	C1QBP/NPM1/NCL/SNRPB/SNRPD1/SRSF3/SRSF2/SNRPG/HNRNPM/RPS26/SNRPF/HNRNPA3/SNRPE/HNRNPR/HNRNPA2B1/HNRNPF/HNRNPU/HNRNPA1/LSM4/SFPQ	20
GO:2000573	positive regulation of DNA biosynthetic process	10/114	66/18723	7.42967e-12	8.7505e-10	6.73884e-10	PKIB/HSP90AB1/CCT5/PTGES3/CCT6A/HSP90AA1/XRCC5/CCT3/HNRNPA1/CCT2	10
GO:0098813	nuclear chromosome segregation	16/114	281/18723	1.49372e-11	1.66667e-09	1.28352e-09	CCNB1/TOP2A/CENPF/RAN/UBE2C/PTTG1/SMC4/CDC20/MAD2L1/CCNE1/SMC1A/NUSAP1/HNRNPU/NCAPG/SFPQ/CENPE	16
GO:0071103	DNA conformation change	16/114	290/18723	2.39785e-11	2.4902e-09	1.91773e-09	HMGB2/CCNB1/HMGA1/TOP2A/HMGB1/NASP/NPM1/ANP32B/SET/SMC4/CDK1/HNRNPA2B1/XRCC5/CENPW/NUSAP1/NCAPG	16
GO:0032206	positive regulation of telomere maintenance	9/114	52/18723	2.46671e-11	2.4902e-09	1.91773e-09	PKIB/HNRNPD/CCT5/CCT6A/HNRNPA2B1/XRCC5/CCT3/HNRNPA1/CCT2	9
GO:0000070	mitotic sister chromatid segregation	13/114	168/18723	3.02744e-11	2.91735e-09	2.24668e-09	CCNB1/CENPF/RAN/UBE2C/PTTG1/SMC4/CDC20/MAD2L1/SMC1A/NUSAP1/HNRNPU/NCAPG/CENPE	13
GO:1904358	positive regulation of telomere maintenance via telomere lengthening	8/114	37/18723	4.90818e-11	4.52406e-09	3.48402e-09	PKIB/CCT5/CCT6A/HNRNPA2B1/XRCC5/CCT3/HNRNPA1/CCT2	8
GO:0032204	regulation of telomere maintenance	10/114	80/18723	5.40106e-11	4.77094e-09	3.67414e-09	PKIB/HNRNPD/CCT5/CCT6A/HNRNPA2B1/XRCC5/CCT3/HNRNPU/HNRNPA1/CCT2	10
GO:0051052	regulation of DNA metabolic process	17/114	359/18723	6.0256e-11	5.10971e-09	3.93504e-09	HMGB1/KPNA2/PKIB/NPM1/HNRNPD/HSP90AB1/CCT5/PTGES3/CCT6A/HSP90AA1/NUCKS1/HNRNPA2B1/XRCC5/CCT3/HNRNPU/HNRNPA1/CCT2	17
GO:2001252	positive regulation of chromosome organization	10/114	82/18723	6.94682e-11	5.66433e-09	4.36215e-09	PKIB/HNRNPD/CCT5/CCT6A/HNRNPA2B1/XRCC5/CCT3/HNRNPA1/SFPQ/CCT2	10
GO:1904356	regulation of telomere maintenance via telomere lengthening	9/114	61/18723	1.11094e-10	8.7229e-09	6.71759e-09	PKIB/CCT5/CCT6A/HNRNPA2B1/XRCC5/CCT3/HNRNPU/HNRNPA1/CCT2	9
GO:0006323	DNA packaging	13/114	199/18723	2.52439e-10	1.91133e-08	1.47193e-08	HMGB2/CCNB1/TOP2A/HMGB1/NASP/NPM1/ANP32B/SET/SMC4/CDK1/CENPW/NUSAP1/NCAPG	13
GO:0051054	positive regulation of DNA metabolic process	13/114	201/18723	2.85759e-10	2.089e-08	1.60876e-08	HMGB1/PKIB/HNRNPD/HSP90AB1/CCT5/PTGES3/CCT6A/HSP90AA1/HNRNPA2B1/XRCC5/CCT3/HNRNPA1/CCT2	13
GO:0051972	regulation of telomerase activity	8/114	47/18723	3.80099e-10	2.68603e-08	2.06854e-08	PKIB/HNRNPD/HSP90AB1/PTGES3/HSP90AA1/HNRNPA2B1/XRCC5/CCT2	8
GO:0032210	regulation of telomere maintenance via telomerase	8/114	53/18723	1.0394e-09	7.10817e-08	5.47406e-08	PKIB/CCT5/CCT6A/XRCC5/CCT3/HNRNPU/HNRNPA1/CCT2	8
GO:0032212	positive regulation of telomere maintenance via telomerase	7/114	34/18723	1.20948e-09	8.01279e-08	6.17072e-08	PKIB/CCT5/CCT6A/XRCC5/CCT3/HNRNPA1/CCT2	7
GO:0006403	RNA localization	12/114	201/18723	3.57579e-09	2.29717e-07	1.76907e-07	RAN/NPM1/CCT5/CCT6A/SRSF3/EIF5A/HNRNPA3/HNRNPA2B1/CCT3/HNRNPU/HNRNPA1/CCT2	12
GO:0006260	DNA replication	13/114	260/18723	6.59838e-09	4.11428e-07	3.16845e-07	HMGA1/RRM2/NASP/PTMS/SET/DUT/CDK1/NUCKS1/CACYBP/CCNE1/PCLAF/SUPT16H/DDX21	13
GO:0022613	ribonucleoprotein complex biogenesis	16/114	463/18723	2.11023e-08	1.27819e-06	9.84349e-07	RAN/C1QBP/NPM1/HSP90AB1/SNRPB/PA2G4/SNRPD1/PTGES3/HSP90AA1/SNRPG/SNRPF/NOP56/SNRPE/XRCC5/DDX21/LSM4	16
GO:1902850	microtubule cytoskeleton organization involved in mitosis	10/114	147/18723	2.21802e-08	1.30617e-06	1.00589e-06	CCNB1/RAN/TPX2/CDC20/MAD2L1/SMC1A/NUSAP1/AURKA/HNRNPU/CENPE	10
GO:0071824	protein-DNA complex subunit organization	12/114	241/18723	2.72777e-08	1.56294e-06	1.20363e-06	HMGB2/HMGA1/HMGB1/CENPF/NASP/NPM1/ANP32B/SET/ANP32E/SUPT16H/CENPW/CENPE	12
GO:0140694	non-membrane-bounded organelle assembly	14/114	367/18723	5.12814e-08	2.83894e-06	2.1863e-06	CENPF/C1QBP/NPM1/TPX2/CDC20/CCNB2/XRCC5/CENPW/SMC1A/TUBB/AURKA/HNRNPU/LSM4/CENPE	14
GO:0051973	positive regulation of telomerase activity	6/114	34/18723	5.22258e-08	2.83894e-06	2.1863e-06	PKIB/HSP90AB1/PTGES3/HSP90AA1/XRCC5/CCT2	6
GO:1900182	positive regulation of protein localization to nucleus	8/114	87/18723	5.77304e-08	3.05971e-06	2.35631e-06	RAN/NPM1/HSP90AB1/CCT5/CCT6A/CDK1/CCT3/CCT2	8
GO:0051983	regulation of chromosome segregation	8/114	91/18723	8.22884e-08	4.25491e-06	3.27675e-06	CCNB1/MKI67/CENPF/UBE2C/PTTG1/MAD2L1/HNRNPU/CENPE	8
GO:0007051	spindle organization	10/114	184/18723	1.85076e-07	9.34193e-06	7.19431e-06	CCNB1/RAN/TPX2/CDC20/CCNB2/SMC1A/TUBB/AURKA/HNRNPU/CENPE	10
GO:1903311	regulation of mRNA metabolic process	12/114	288/18723	1.90945e-07	9.35185e-06	7.20195e-06	CCNB1/C1QBP/NPM1/NCL/HNRNPD/SRSF3/SRSF2/HNRNPM/SERBP1/HNRNPR/HNRNPU/HNRNPA1	12
GO:0006325	chromatin organization	14/114	409/18723	1.94095e-07	9.35185e-06	7.20195e-06	HMGB2/HMGA1/MKI67/HMGB1/HMGN2/NASP/NPM1/ANP32B/SET/NUCKS1/ANP32E/SUPT16H/CENPW/HNRNPU	14
GO:0051131	chaperone-mediated protein complex assembly	5/114	23/18723	2.36182e-07	1.11268e-05	8.56885e-06	HSPD1/HSP90AB1/PTGES3/HSP90AA1/CCT2	5
GO:0050821	protein stabilization	10/114	191/18723	2.61895e-07	1.20045e-05	9.24479e-06	HSPD1/NPM1/HSP90AB1/CCT5/PTGES3/CCT6A/HSP90AA1/ATP1B3/CCT3/CCT2	10
GO:1904851	positive regulation of establishment of protein localization to telomere	4/114	10/18723	2.66138e-07	1.20045e-05	9.24479e-06	CCT5/CCT6A/CCT3/CCT2	4
GO:0033045	regulation of sister chromatid segregation	7/114	72/18723	2.7381e-07	1.20933e-05	9.31313e-06	CCNB1/CENPF/UBE2C/PTTG1/MAD2L1/HNRNPU/CENPE	7
GO:0044772	mitotic cell cycle phase transition	14/114	424/18723	3.00333e-07	1.28129e-05	9.86735e-06	CCNB1/CENPF/UBE2C/NASP/UBE2S/CKS2/SKP2/CDK1/CCNB2/MAD2L1/CCNE1/CLSPN/AURKA/CENPE	14
GO:0043484	regulation of RNA splicing	9/114	148/18723	3.02191e-07	1.28129e-05	9.86735e-06	C1QBP/NPM1/NCL/SRSF3/SRSF2/RPS26/HNRNPF/HNRNPU/HNRNPA1	9
GO:0070203	regulation of establishment of protein localization to telomere	4/114	11/18723	4.16253e-07	1.66501e-05	1.28224e-05	CCT5/CCT6A/CCT3/CCT2	4
GO:1904869	regulation of protein localization to Cajal body	4/114	11/18723	4.16253e-07	1.66501e-05	1.28224e-05	CCT5/CCT6A/CCT3/CCT2	4
GO:1904871	positive regulation of protein localization to Cajal body	4/114	11/18723	4.16253e-07	1.66501e-05	1.28224e-05	CCT5/CCT6A/CCT3/CCT2	4
GO:0030261	chromosome condensation	6/114	48/18723	4.44639e-07	1.74562e-05	1.34432e-05	CCNB1/TOP2A/SMC4/CDK1/NUSAP1/NCAPG	6
GO:0000387	spliceosomal snRNP assembly	6/114	50/18723	5.70108e-07	2.19751e-05	1.69232e-05	SNRPB/SNRPD1/SNRPG/SNRPF/SNRPE/LSM4	6
GO:0070202	regulation of establishment of protein localization to chromosome	4/114	12/18723	6.21447e-07	2.23299e-05	1.71965e-05	CCT5/CCT6A/CCT3/CCT2	4
GO:1903405	protein localization to nuclear body	4/114	12/18723	6.21447e-07	2.23299e-05	1.71965e-05	CCT5/CCT6A/CCT3/CCT2	4
GO:1904816	positive regulation of protein localization to chromosome, telomeric region	4/114	12/18723	6.21447e-07	2.23299e-05	1.71965e-05	CCT5/CCT6A/CCT3/CCT2	4
GO:1904867	protein localization to Cajal body	4/114	12/18723	6.21447e-07	2.23299e-05	1.71965e-05	CCT5/CCT6A/CCT3/CCT2	4
GO:0007052	mitotic spindle organization	8/114	120/18723	7.02985e-07	2.48388e-05	1.91286e-05	CCNB1/RAN/TPX2/CDC20/SMC1A/AURKA/HNRNPU/CENPE	8
GO:0070198	protein localization to chromosome, telomeric region	5/114	29/18723	8.0961e-07	2.81373e-05	2.16688e-05	CCT5/CCT6A/XRCC5/CCT3/CCT2	5
GO:0034728	nucleosome organization	9/114	167/18723	8.37746e-07	2.86455e-05	2.20602e-05	HMGB2/HMGA1/NASP/NPM1/ANP32B/SET/ANP32E/SUPT16H/CENPW	9
GO:2001251	negative regulation of chromosome organization	7/114	86/18723	9.31177e-07	3.13349e-05	2.41313e-05	CCNB1/TOP2A/CENPF/PTTG1/MAD2L1/HNRNPU/HNRNPA1	7
GO:0022618	ribonucleoprotein complex assembly	10/114	220/18723	9.59649e-07	3.17884e-05	2.44805e-05	HSP90AB1/SNRPB/SNRPD1/PTGES3/HSP90AA1/SNRPG/SNRPF/SNRPE/XRCC5/LSM4	10
GO:1904814	regulation of protein localization to chromosome, telomeric region	4/114	14/18723	1.24493e-06	3.99887e-05	3.07957e-05	CCT5/CCT6A/CCT3/CCT2	4
GO:1990173	protein localization to nucleoplasm	4/114	14/18723	1.24493e-06	3.99887e-05	3.07957e-05	CCT5/CCT6A/CCT3/CCT2	4
GO:0071826	ribonucleoprotein complex subunit organization	10/114	227/18723	1.27514e-06	4.03476e-05	3.10721e-05	HSP90AB1/SNRPB/SNRPD1/PTGES3/HSP90AA1/SNRPG/SNRPF/SNRPE/XRCC5/LSM4	10
GO:0006333	chromatin assembly or disassembly	9/114	177/18723	1.36123e-06	4.24384e-05	3.26822e-05	HMGB2/HMGA1/HMGB1/NASP/NPM1/ANP32B/SET/SUPT16H/CENPW	9
GO:1904874	positive regulation of telomerase RNA localization to Cajal body	4/114	15/18723	1.68966e-06	5.16166e-05	3.97505e-05	CCT5/CCT6A/CCT3/CCT2	4
GO:1990830	cellular response to leukemia inhibitory factor	7/114	94/18723	1.70432e-06	5.16166e-05	3.97505e-05	NCL/SRSF3/SRM/CACYBP/XRCC5/SLC25A5/HNRNPU	7
GO:0090068	positive regulation of cell cycle process	10/114	236/18723	1.81128e-06	5.31661e-05	4.09437e-05	CCNB1/RANBP1/UBE2C/NPM1/CDK1/MAD2L1/NUSAP1/AURKA/HNRNPU/SFPQ	10
GO:1900180	regulation of protein localization to nucleus	8/114	136/18723	1.81646e-06	5.31661e-05	4.09437e-05	RAN/NPM1/HSP90AB1/CCT5/CCT6A/CDK1/CCT3/CCT2	8
GO:1990823	response to leukemia inhibitory factor	7/114	95/18723	1.83072e-06	5.31661e-05	4.09437e-05	NCL/SRSF3/SRM/CACYBP/XRCC5/SLC25A5/HNRNPU	7
GO:0050684	regulation of mRNA processing	8/114	137/18723	1.91942e-06	5.49889e-05	4.23474e-05	CCNB1/C1QBP/NPM1/NCL/SRSF3/SRSF2/HNRNPU/HNRNPA1	8
GO:0051304	chromosome separation	7/114	96/18723	1.96486e-06	5.55401e-05	4.27719e-05	CCNB1/TOP2A/CENPF/UBE2C/PTTG1/MAD2L1/CENPE	7
GO:0031647	regulation of protein stability	11/114	298/18723	2.077e-06	5.79374e-05	4.46181e-05	HSPD1/NPM1/HSP90AB1/CCT5/PTGES3/CCT6A/HSP90AA1/ATP1B3/CCT3/AURKA/CCT2	11
GO:0070200	establishment of protein localization to telomere	4/114	16/18723	2.24231e-06	6.17364e-05	4.75438e-05	CCT5/CCT6A/CCT3/CCT2	4
GO:0010965	regulation of mitotic sister chromatid separation	6/114	65/18723	2.75161e-06	7.42094e-05	5.71493e-05	CCNB1/CENPF/UBE2C/PTTG1/MAD2L1/CENPE	6
GO:0048024	regulation of mRNA splicing, via spliceosome	7/114	101/18723	2.76535e-06	7.42094e-05	5.71493e-05	C1QBP/NPM1/NCL/SRSF3/SRSF2/HNRNPU/HNRNPA1	7
GO:0051306	mitotic sister chromatid separation	6/114	67/18723	3.2918e-06	8.72328e-05	6.71788e-05	CCNB1/CENPF/UBE2C/PTTG1/MAD2L1/CENPE	6
GO:0045787	positive regulation of cell cycle	11/114	313/18723	3.33376e-06	8.7254e-05	6.71951e-05	CCNB1/RANBP1/UBE2C/NPM1/CKS2/CDK1/MAD2L1/NUSAP1/AURKA/HNRNPU/SFPQ	11
GO:0044839	cell cycle G2/M phase transition	8/114	148/18723	3.42208e-06	8.84732e-05	6.8134e-05	CCNB1/CENPF/NPM1/SKP2/CDK1/CCNB2/CLSPN/AURKA	8
GO:1904872	regulation of telomerase RNA localization to Cajal body	4/114	18/18723	3.73475e-06	9.53935e-05	7.34634e-05	CCT5/CCT6A/CCT3/CCT2	4
GO:0065004	protein-DNA complex assembly	9/114	201/18723	3.88253e-06	9.79878e-05	7.54613e-05	HMGB2/HMGB1/CENPF/NASP/NPM1/ANP32B/SET/CENPW/CENPE	9
GO:0090670	RNA localization to Cajal body	4/114	19/18723	4.70849e-06	0.000113432	8.73548e-05	CCT5/CCT6A/CCT3/CCT2	4
GO:0090671	telomerase RNA localization to Cajal body	4/114	19/18723	4.70849e-06	0.000113432	8.73548e-05	CCT5/CCT6A/CCT3/CCT2	4
GO:0090672	telomerase RNA localization	4/114	19/18723	4.70849e-06	0.000113432	8.73548e-05	CCT5/CCT6A/CCT3/CCT2	4
GO:0090685	RNA localization to nucleus	4/114	19/18723	4.70849e-06	0.000113432	8.73548e-05	CCT5/CCT6A/CCT3/CCT2	4
GO:1905818	regulation of chromosome separation	6/114	72/18723	5.0279e-06	0.000119766	9.22326e-05	CCNB1/CENPF/UBE2C/PTTG1/MAD2L1/CENPE	6
GO:0031396	regulation of protein ubiquitination	9/114	210/18723	5.5462e-06	0.000130644	0.00010061	UBE2C/NPM1/UBE2S/HSP90AB1/HSP90AA1/CDC20/SKP2/MAD2L1/CAV1	9
GO:0006457	protein folding	9/114	212/18723	5.9893e-06	0.000139531	0.000107454	HSPD1/HSPE1/HSP90AB1/CCT5/PTGES3/CCT6A/HSP90AA1/CCT3/CCT2	9
GO:0051225	spindle assembly	7/114	117/18723	7.36122e-06	0.000169628	0.000130632	TPX2/CDC20/CCNB2/SMC1A/TUBB/AURKA/HNRNPU	7
GO:0033047	regulation of mitotic sister chromatid segregation	5/114	46/18723	8.60556e-06	0.00019617	0.000151072	CCNB1/CENPF/PTTG1/MAD2L1/HNRNPU	5
GO:0051383	kinetochore organization	4/114	23/18723	1.05565e-05	0.000235577	0.00018142	CENPF/SMC4/CENPW/CENPE	4
GO:1904666	regulation of ubiquitin protein ligase activity	4/114	23/18723	1.05565e-05	0.000235577	0.00018142	UBE2C/UBE2S/CDC20/MAD2L1	4
GO:0034504	protein localization to nucleus	10/114	290/18723	1.12154e-05	0.000247674	0.000190736	RAN/KPNA2/NPM1/HSP90AB1/CCT5/CCT6A/CDK1/CCT3/HNRNPU/CCT2	10
GO:0070199	establishment of protein localization to chromosome	4/114	25/18723	1.49397e-05	0.000326518	0.000251454	CCT5/CCT6A/CCT3/CCT2	4
GO:1903320	regulation of protein modification by small protein conjugation or removal	9/114	242/18723	1.73074e-05	0.000374405	0.000288332	UBE2C/NPM1/UBE2S/HSP90AB1/HSP90AA1/CDC20/SKP2/MAD2L1/CAV1	9
GO:0140013	meiotic nuclear division	8/114	185/18723	1.76067e-05	0.000377033	0.000290356	TOP2A/PTTG1/SMC4/CKS2/CDC20/CCNB2/CCNE1/AURKA	8
GO:0032392	DNA geometric change	6/114	90/18723	1.8333e-05	0.000388661	0.000299311	HMGB2/HMGA1/TOP2A/HMGB1/HNRNPA2B1/XRCC5	6
GO:0034502	protein localization to chromosome	6/114	92/18723	2.07904e-05	0.000436392	0.00033607	CCT5/CCT6A/CDK1/XRCC5/CCT3/CCT2	6
GO:0007346	regulation of mitotic cell cycle	12/114	457/18723	2.25204e-05	0.000467013	0.000359651	CCNB1/MKI67/CENPF/UBE2C/CKS2/CDK1/MAD2L1/CLSPN/NUSAP1/AURKA/HNRNPU/CENPE	12
GO:0051783	regulation of nuclear division	7/114	139/18723	2.26898e-05	0.000467013	0.000359651	CCNB1/MKI67/CENPF/CDC20/MAD2L1/NUSAP1/AURKA	7
GO:0045860	positive regulation of protein kinase activity	11/114	386/18723	2.38951e-05	0.000487093	0.000375115	CCNB1/HMGB1/NPM1/TPX2/HSP90AB1/HSP90AA1/CKS2/CD24/XRCC5/CLSPN/CENPE	11
GO:1904668	positive regulation of ubiquitin protein ligase activity	3/114	10/18723	2.55733e-05	0.000516337	0.000397636	UBE2C/UBE2S/CDC20	3
GO:0006338	chromatin remodeling	9/114	255/18723	2.6158e-05	0.00052316	0.00040289	HMGB2/HMGA1/NASP/NPM1/ANP32B/SET/ANP32E/SUPT16H/CENPW	9
GO:0051321	meiotic cell cycle	9/114	261/18723	3.13897e-05	0.00062058	0.000477915	TOP2A/PTTG1/SMC4/CKS2/CDC20/CCNB2/CCNE1/SMC1A/AURKA	9
GO:0034508	centromere complex assembly	4/114	30/18723	3.16145e-05	0.00062058	0.000477915	CENPF/NASP/CENPW/CENPE	4
GO:0030071	regulation of mitotic metaphase/anaphase transition	5/114	60/18723	3.204e-05	0.000623164	0.000479904	CCNB1/CENPF/UBE2C/MAD2L1/CENPE	5
GO:1903046	meiotic cell cycle process	8/114	202/18723	3.30886e-05	0.000637708	0.000491105	TOP2A/PTTG1/SMC4/CKS2/CDC20/CCNB2/CCNE1/AURKA	8
GO:1902749	regulation of cell cycle G2/M phase transition	6/114	102/18723	3.73716e-05	0.000711651	0.000548049	CCNB1/CENPF/NPM1/CDK1/CLSPN/AURKA	6
GO:0007091	metaphase/anaphase transition of mitotic cell cycle	5/114	62/18723	3.75967e-05	0.000711651	0.000548049	CCNB1/CENPF/UBE2C/MAD2L1/CENPE	5
GO:0031497	chromatin assembly	7/114	151/18723	3.86317e-05	0.000724771	0.000558153	HMGB2/HMGB1/NASP/NPM1/ANP32B/SET/CENPW	7
GO:1902099	regulation of metaphase/anaphase transition of cell cycle	5/114	63/18723	4.06407e-05	0.000755774	0.000582029	CCNB1/CENPF/UBE2C/MAD2L1/CENPE	5
GO:0044784	metaphase/anaphase transition of cell cycle	5/114	65/18723	4.72988e-05	0.000871943	0.000671492	CCNB1/CENPF/UBE2C/MAD2L1/CENPE	5
GO:0010639	negative regulation of organelle organization	10/114	348/18723	5.31485e-05	0.000971335	0.000748034	CCNB1/TOP2A/CENPF/NPM1/PTTG1/TPX2/MAD2L1/SLC25A5/HNRNPU/HNRNPA1	10
GO:0072594	establishment of protein localization to organelle	11/114	422/18723	5.37452e-05	0.000973845	0.000749967	HSPD1/RAN/KPNA2/HSP90AB1/CCT5/CCT6A/HSP90AA1/CDK1/TIMM13/CCT3/CCT2	11
GO:0007088	regulation of mitotic nuclear division	6/114	110/18723	5.71467e-05	0.0010267	0.000790674	CCNB1/MKI67/CENPF/MAD2L1/NUSAP1/AURKA	6
GO:0050657	nucleic acid transport	7/114	163/18723	6.28071e-05	0.00110959	0.000854507	RAN/NPM1/SRSF3/EIF5A/HNRNPA3/HNRNPA2B1/HNRNPA1	7
GO:0050658	RNA transport	7/114	163/18723	6.28071e-05	0.00110959	0.000854507	RAN/NPM1/SRSF3/EIF5A/HNRNPA3/HNRNPA2B1/HNRNPA1	7
GO:0015931	nucleobase-containing compound transport	8/114	222/18723	6.45065e-05	0.0011302	0.000870375	RAN/NPM1/SRSF3/EIF5A/HNRNPA3/HNRNPA2B1/SLC25A5/HNRNPA1	8
GO:0051236	establishment of RNA localization	7/114	166/18723	7.04689e-05	0.00122454	0.00094303	RAN/NPM1/SRSF3/EIF5A/HNRNPA3/HNRNPA2B1/HNRNPA1	7
GO:0031398	positive regulation of protein ubiquitination	6/114	119/18723	8.85723e-05	0.00152661	0.00117566	UBE2C/NPM1/UBE2S/CDC20/SKP2/CAV1	6
GO:0043627	response to estrogen	5/114	75/18723	9.41695e-05	0.00158304	0.00121912	HSPD1/LDHA/CD24/SERPINB9/CAV1	5
GO:0006913	nucleocytoplasmic transport	9/114	301/18723	9.43059e-05	0.00158304	0.00121912	RAN/KPNA2/NPM1/ANP32B/HSP90AB1/SRSF3/CDK1/HNRNPA2B1/HNRNPA1	9
GO:0051169	nuclear transport	9/114	301/18723	9.43059e-05	0.00158304	0.00121912	RAN/KPNA2/NPM1/ANP32B/HSP90AB1/SRSF3/CDK1/HNRNPA2B1/HNRNPA1	9
GO:0009263	deoxyribonucleotide biosynthetic process	3/114	15/18723	9.48333e-05	0.00158304	0.00121912	RRM2/TYMS/DUT	3
GO:0000380	alternative mRNA splicing, via spliceosome	5/114	77/18723	0.000106765	0.00176829	0.00136178	SRSF2/HNRNPM/HNRNPU/HNRNPA1/SFPQ	5
GO:0033674	positive regulation of kinase activity	11/114	467/18723	0.000132065	0.00213511	0.00164427	CCNB1/HMGB1/NPM1/TPX2/HSP90AB1/HSP90AA1/CKS2/CD24/XRCC5/CLSPN/CENPE	11
GO:0006458	'de novo' protein folding	4/114	43/18723	0.000133948	0.00213511	0.00164427	HSPD1/HSPE1/PTGES3/CCT2	4
GO:0033046	negative regulation of sister chromatid segregation	4/114	43/18723	0.000133948	0.00213511	0.00164427	CCNB1/CENPF/PTTG1/MAD2L1	4
GO:0033048	negative regulation of mitotic sister chromatid segregation	4/114	43/18723	0.000133948	0.00213511	0.00164427	CCNB1/CENPF/PTTG1/MAD2L1	4
GO:2000816	negative regulation of mitotic sister chromatid separation	4/114	43/18723	0.000133948	0.00213511	0.00164427	CCNB1/CENPF/PTTG1/MAD2L1	4
GO:0006334	nucleosome assembly	6/114	129/18723	0.000138216	0.0021705	0.00167152	HMGB2/NASP/NPM1/ANP32B/SET/CENPW	6
GO:0007127	meiosis I	6/114	129/18723	0.000138216	0.0021705	0.00167152	TOP2A/PTTG1/CKS2/CCNB2/CCNE1/AURKA	6
GO:0007076	mitotic chromosome condensation	3/114	17/18723	0.000140475	0.00218976	0.00168635	SMC4/NUSAP1/NCAPG	3
GO:0051985	negative regulation of chromosome segregation	4/114	45/18723	0.00016021	0.00245979	0.00189431	CCNB1/CENPF/PTTG1/MAD2L1	4
GO:1905819	negative regulation of chromosome separation	4/114	45/18723	0.00016021	0.00245979	0.00189431	CCNB1/CENPF/PTTG1/MAD2L1	4
GO:0006405	RNA export from nucleus	5/114	84/18723	0.000161279	0.00245979	0.00189431	RAN/NPM1/SRSF3/HNRNPA2B1/HNRNPA1	5
GO:0006337	nucleosome disassembly	3/114	18/18723	0.000167823	0.0025233	0.00194322	HMGA1/SET/SUPT16H	3
GO:0051382	kinetochore assembly	3/114	18/18723	0.000167823	0.0025233	0.00194322	CENPF/CENPW/CENPE	3
GO:0002831	regulation of response to biotic stimulus	9/114	327/18723	0.000176036	0.00262734	0.00202334	HMGB2/HMGB1/HSPD1/C1QBP/HSP90AB1/HSP90AA1/SERPINB9/XRCC5/SFPQ	9
GO:0061982	meiosis I cell cycle process	6/114	135/18723	0.000177221	0.00262734	0.00202334	TOP2A/PTTG1/CKS2/CCNB2/CCNE1/AURKA	6
GO:0000086	G2/M transition of mitotic cell cycle	6/114	137/18723	0.000191995	0.00282659	0.00217679	CCNB1/CENPF/SKP2/CDK1/CLSPN/AURKA	6
GO:1903322	positive regulation of protein modification by small protein conjugation or removal	6/114	138/18723	0.000199738	0.0029203	0.00224895	UBE2C/NPM1/UBE2S/CDC20/SKP2/CAV1	6
GO:0031498	chromatin disassembly	3/114	20/18723	0.000232387	0.00335142	0.00258096	HMGA1/SET/SUPT16H	3
GO:0032986	protein-DNA complex disassembly	3/114	20/18723	0.000232387	0.00335142	0.00258096	HMGA1/SET/SUPT16H	3
GO:0031145	anaphase-promoting complex-dependent catabolic process	3/114	21/18723	0.000269917	0.00386638	0.00297754	UBE2C/UBE2S/CDC20	3
GO:0010389	regulation of G2/M transition of mitotic cell cycle	5/114	94/18723	0.000273253	0.00388789	0.0029941	CCNB1/CENPF/CDK1/CLSPN/AURKA	5
GO:0002218	activation of innate immune response	4/114	52/18723	0.000281722	0.00398167	0.00306632	HMGB1/HSP90AA1/XRCC5/SFPQ	4
GO:1903829	positive regulation of cellular protein localization	8/114	276/18723	0.000287935	0.00404253	0.00311319	RAN/NPM1/HSP90AB1/CCT5/CCT6A/CDK1/CCT3/CCT2	8
GO:0043281	regulation of cysteine-type endopeptidase activity involved in apoptotic process	7/114	209/18723	0.000293003	0.00408662	0.00314715	HMGB1/HSPD1/ANP32B/HSPE1/BIRC5/CYCS/SERPINB9	7
GO:0007623	circadian rhythm	7/114	210/18723	0.000301603	0.00417527	0.00321541	TOP2A/HNRNPD/TYMS/CDK1/HNRNPR/HNRNPU/SFPQ	7
GO:0051438	regulation of ubiquitin-protein transferase activity	4/114	53/18723	0.000303298	0.00417527	0.00321541	UBE2C/UBE2S/CDC20/MAD2L1	4
GO:0032069	regulation of nuclease activity	3/114	22/18723	0.000311152	0.00422848	0.00325639	HMGB2/HMGB1/NPM1	3
GO:0043486	histone exchange	3/114	22/18723	0.000311152	0.00422848	0.00325639	NASP/ANP32E/CENPW	3
GO:1904029	regulation of cyclin-dependent protein kinase activity	5/114	98/18723	0.000331611	0.00447781	0.0034484	CCNB1/HSP90AB1/CKS2/CCNB2/CCNE1	5
GO:0051168	nuclear export	6/114	154/18723	0.000360748	0.00484042	0.00372765	RAN/NPM1/ANP32B/SRSF3/HNRNPA2B1/HNRNPA1	6
GO:0045088	regulation of innate immune response	7/114	218/18723	0.000377964	0.00503951	0.00388098	HMGB2/HMGB1/HSP90AB1/HSP90AA1/SERPINB9/XRCC5/SFPQ	7
GO:0031503	protein-containing complex localization	7/114	220/18723	0.000399286	0.00529054	0.00407429	RAN/NPM1/SRSF3/BIRC5/HNRNPA2B1/HNRNPU/SFPQ	7
GO:0009615	response to virus	9/114	367/18723	0.000411504	0.00541268	0.00416835	HMGA1/C1QBP/ODC1/CCT5/HSP90AA1/ENO1/EIF5A/SKP2/DDX21	9
GO:0043488	regulation of mRNA stability	6/114	158/18723	0.00041361	0.00541268	0.00416835	NPM1/HNRNPD/HNRNPM/SERBP1/HNRNPR/HNRNPU	6
GO:0032481	positive regulation of type I interferon production	4/114	58/18723	0.000429293	0.00558344	0.00429986	HMGB2/HMGB1/HSPD1/HSP90AA1	4
GO:0045862	positive regulation of proteolysis	9/114	372/18723	0.000453841	0.0058564	0.00451007	HMGB1/HSPD1/ANP32B/HSPE1/ENO1/CDC20/CYCS/CAV1/AURKA	9
GO:0009147	pyrimidine nucleoside triphosphate metabolic process	3/114	25/18723	0.000458567	0.0058564	0.00451007	NME1/TYMS/DUT	3
GO:0033119	negative regulation of RNA splicing	3/114	25/18723	0.000458567	0.0058564	0.00451007	C1QBP/NPM1/RPS26	3
GO:1901990	regulation of mitotic cell cycle phase transition	8/114	299/18723	0.000490655	0.00622867	0.00479676	CCNB1/CENPF/UBE2C/CDK1/MAD2L1/CLSPN/AURKA/CENPE	8
GO:0061013	regulation of mRNA catabolic process	6/114	166/18723	0.000537381	0.00678124	0.00522229	NPM1/HNRNPD/HNRNPM/SERBP1/HNRNPR/HNRNPU	6
GO:0006402	mRNA catabolic process	7/114	232/18723	0.000548321	0.00687834	0.00529707	NPM1/HNRNPD/HNRNPM/SERBP1/HNRNPR/HNRNPU/LSM4	7
GO:0046824	positive regulation of nucleocytoplasmic transport	4/114	62/18723	0.000554002	0.00690873	0.00532048	RAN/ANP32B/HSP90AB1/CDK1	4
GO:0006310	DNA recombination	8/114	305/18723	0.000559198	0.00693275	0.00533897	HMGB2/TOP2A/HMGB1/HSPD1/KPNA2/NUCKS1/XRCC5/SFPQ	8
GO:0002833	positive regulation of response to biotic stimulus	6/114	168/18723	0.00057241	0.00705528	0.00543334	HMGB2/HMGB1/HSPD1/HSP90AA1/XRCC5/SFPQ	6
GO:2000116	regulation of cysteine-type endopeptidase activity	7/114	235/18723	0.000591745	0.00725144	0.0055844	HMGB1/HSPD1/ANP32B/HSPE1/BIRC5/CYCS/SERPINB9	7
GO:0043487	regulation of RNA stability	6/114	170/18723	0.000609188	0.00741848	0.00571304	NPM1/HNRNPD/HNRNPM/SERBP1/HNRNPR/HNRNPU	6
GO:0009141	nucleoside triphosphate metabolic process	5/114	112/18723	0.000612374	0.00741848	0.00571304	RAN/NME1/TYMS/ENO1/DUT	5
GO:1901987	regulation of cell cycle phase transition	9/114	390/18723	0.000637064	0.00767373	0.00590961	CCNB1/CENPF/UBE2C/NPM1/CDK1/MAD2L1/CLSPN/AURKA/CENPE	9
GO:0051310	metaphase plate congression	4/114	65/18723	0.000663026	0.00789672	0.00608133	CCNB1/CENPF/HNRNPU/CENPE	4
GO:0090307	mitotic spindle assembly	4/114	65/18723	0.000663026	0.00789672	0.00608133	TPX2/CDC20/SMC1A/HNRNPU	4
GO:0051099	positive regulation of binding	6/114	173/18723	0.000667768	0.00790876	0.00609061	HMGB2/HMGB1/RAN/HSP90AB1/NME1/CAV1	6
GO:0006303	double-strand break repair via nonhomologous end joining	4/114	66/18723	0.000702516	0.00827408	0.00637195	HMGB2/HMGB1/PAXX/XRCC5	4
GO:0007143	female meiotic nuclear division	3/114	29/18723	0.000715729	0.00838188	0.00645496	TOP2A/CCNB2/AURKA	3
GO:0019058	viral life cycle	8/114	317/18723	0.000719577	0.00838188	0.00645496	TOP2A/KPNA2/HSP90AB1/CDK1/NUCKS1/SIVA1/CAV1/HACD3	8
GO:1904951	positive regulation of establishment of protein localization	8/114	319/18723	0.000749591	0.00868379	0.00668746	RAN/ANP32B/HSP90AB1/CCT5/CCT6A/CDK1/CCT3/CCT2	8
GO:0006221	pyrimidine nucleotide biosynthetic process	3/114	30/18723	0.000791742	0.00907293	0.00698715	NME1/TYMS/DUT	3
GO:1902751	positive regulation of cell cycle G2/M phase transition	3/114	30/18723	0.000791742	0.00907293	0.00698715	CCNB1/NPM1/CDK1	3
GO:0006091	generation of precursor metabolites and energy	10/114	490/18723	0.000824336	0.00939566	0.00723569	CCNB1/HMGB1/PTGES3/PGAM1/ENO1/LDHA/CDK1/TKT/CYCS/UQCRH	10
GO:0051443	positive regulation of ubiquitin-protein transferase activity	3/114	31/18723	0.0008727	0.00989371	0.00761924	UBE2C/UBE2S/CDC20	3

## Sheet: EVT2 GO
ID	Description	GeneRatio	BgRatio	pvalue	p.adjust	qvalue	geneID	Count
GO:0045765	regulation of angiogenesis	10/57	342/18723	7.31133e-08	7.34473e-05	5.26887e-05	SFRP1/HLA-G/FLT1/ADAM12/JAK1/PTN/COL4A2/HSPG2/ANGPT4/LEP	10
GO:1901342	regulation of vasculature development	10/57	348/18723	8.60038e-08	7.34473e-05	5.26887e-05	SFRP1/HLA-G/FLT1/ADAM12/JAK1/PTN/COL4A2/HSPG2/ANGPT4/LEP	10
GO:0060337	type I interferon signaling pathway	5/57	50/18723	4.17116e-07	0.000217466	0.000156003	JAK1/IFITM3/MMP12/ISG15/IFI27	5
GO:0071357	cellular response to type I interferon	5/57	52/18723	5.09288e-07	0.000217466	0.000156003	JAK1/IFITM3/MMP12/ISG15/IFI27	5
GO:0034340	response to type I interferon	5/57	58/18723	8.85516e-07	0.000302492	0.000216998	JAK1/IFITM3/MMP12/ISG15/IFI27	5
GO:0032102	negative regulation of response to external stimulus	9/57	420/18723	4.57888e-06	0.00130345	0.000935055	HLA-G/TFPI/HTRA1/CLDN19/HLA-E/CORO1B/MMP12/ISG15/LEP	9
GO:0045785	positive regulation of cell adhesion	9/57	437/18723	6.31087e-06	0.00153985	0.00110464	SFRP1/HLA-G/FSTL3/B2M/JAK1/PTN/HLA-E/LGALS1/LEP	9
GO:0030574	collagen catabolic process	4/57	42/18723	7.92529e-06	0.00169205	0.00121382	CTSL/MMP2/MMP15/MMP12	4
GO:0002475	antigen processing and presentation via MHC class Ib	3/57	14/18723	9.50887e-06	0.00180457	0.00129454	HLA-G/B2M/HLA-E	3
GO:0048771	tissue remodeling	6/57	175/18723	1.4959e-05	0.00216227	0.00155114	MMP2/SFRP1/PTH1R/TIMP1/PTN/LEP	6
GO:0051607	defense response to virus	7/57	265/18723	1.51916e-05	0.00216227	0.00155114	HTRA1/SPON2/IFITM3/MMP12/IFI6/ISG15/IFI27	7
GO:0140546	defense response to symbiont	7/57	265/18723	1.51916e-05	0.00216227	0.00155114	HTRA1/SPON2/IFITM3/MMP12/IFI6/ISG15/IFI27	7
GO:0019885	antigen processing and presentation of endogenous peptide antigen via MHC class I	3/57	17/18723	1.76489e-05	0.0023188	0.00166343	HLA-G/B2M/HLA-E	3
GO:0002832	negative regulation of response to biotic stimulus	5/57	108/18723	1.91886e-05	0.00234101	0.00167936	HLA-G/HTRA1/HLA-E/MMP12/ISG15	5
GO:0022409	positive regulation of cell-cell adhesion	7/57	284/18723	2.37193e-05	0.00267314	0.00191763	HLA-G/FSTL3/B2M/JAK1/HLA-E/LGALS1/LEP	7
GO:0002483	antigen processing and presentation of endogenous peptide antigen	3/57	19/18723	2.50412e-05	0.00267314	0.00191763	HLA-G/B2M/HLA-E	3
GO:0030282	bone mineralization	5/57	119/18723	3.06501e-05	0.00292508	0.00209835	NOTUM/PTH1R/PTN/ISG15/LEP	5
GO:0001503	ossification	8/57	408/18723	3.08263e-05	0.00292508	0.00209835	MMP2/SFRP1/NOTUM/FSTL3/PTH1R/PTN/ISG15/LEP	8
GO:0048002	antigen processing and presentation of peptide antigen	4/57	62/18723	3.77515e-05	0.0033767	0.00242233	CTSL/HLA-G/B2M/HLA-E	4
GO:0060343	trabecula formation	3/57	22/18723	3.95398e-05	0.0033767	0.00242233	MMP2/SFRP1/ADGRG6	3
GO:0002720	positive regulation of cytokine production involved in immune response	4/57	65/18723	4.55082e-05	0.00370133	0.00265521	HLA-G/B2M/HLA-E/SPON2	4
GO:0002683	negative regulation of immune system process	8/57	434/18723	4.77402e-05	0.00370638	0.00265883	SFRP1/HLA-G/FSTL3/HTRA1/CBLB/HLA-E/MMP12/ISG15	8
GO:0002021	response to dietary excess	3/57	24/18723	5.17425e-05	0.00384244	0.00275644	PCSK1N/GDF15/LEP	3
GO:0022407	regulation of cell-cell adhesion	8/57	448/18723	5.9678e-05	0.00424708	0.00304672	HLA-G/FSTL3/B2M/JAK1/CBLB/HLA-E/LGALS1/LEP	8
GO:0045824	negative regulation of innate immune response	4/57	71/18723	6.44301e-05	0.00434758	0.00311881	HLA-G/HLA-E/MMP12/ISG15	4
GO:0019883	antigen processing and presentation of endogenous antigen	3/57	26/18723	6.61809e-05	0.00434758	0.00311881	HLA-G/B2M/HLA-E	3
GO:0032355	response to estradiol	5/57	141/18723	6.89513e-05	0.00436181	0.00312902	SFRP1/MMP15/TFPI/PTN/LEP	5
GO:0007568	aging	7/57	339/18723	7.28676e-05	0.00444492	0.00318864	HLA-G/B2M/PTH1R/TIMP1/TIMP2/COL4A2/LEP	7
GO:0030336	negative regulation of cell migration	7/57	344/18723	7.98635e-05	0.0045746	0.00328167	SFRP1/TIMP1/CLDN19/PTN/CORO1B/ANGPT4/IGFBP3	7
GO:0002474	antigen processing and presentation of peptide antigen via MHC class I	3/57	28/18723	8.30284e-05	0.0045746	0.00328167	HLA-G/B2M/HLA-E	3
GO:0002507	tolerance induction	3/57	28/18723	8.30284e-05	0.0045746	0.00328167	HLA-G/CBLB/HLA-E	3
GO:0016525	negative regulation of angiogenesis	5/57	149/18723	8.95449e-05	0.00477946	0.00342863	HLA-G/PTN/COL4A2/HSPG2/ANGPT4	5
GO:0001916	positive regulation of T cell mediated cytotoxicity	3/57	29/18723	9.24088e-05	0.00478285	0.00343106	HLA-G/B2M/HLA-E	3
GO:2000181	negative regulation of blood vessel morphogenesis	5/57	151/18723	9.53635e-05	0.00479061	0.00343663	HLA-G/PTN/COL4A2/HSPG2/ANGPT4	5
GO:1901343	negative regulation of vasculature development	5/57	152/18723	9.83797e-05	0.00480093	0.00344403	HLA-G/PTN/COL4A2/HSPG2/ANGPT4	5
GO:2000146	negative regulation of cell motility	7/57	359/18723	0.000104218	0.00494455	0.00354706	SFRP1/TIMP1/CLDN19/PTN/CORO1B/ANGPT4/IGFBP3	7
GO:0001910	regulation of leukocyte mediated cytotoxicity	4/57	82/18723	0.000113135	0.00510249	0.00366036	HLA-G/B2M/HLA-E/LEP	4
GO:0010951	negative regulation of endopeptidase activity	6/57	252/18723	0.000114432	0.00510249	0.00366036	TFPI/TIMP1/ITIH5/TIMP2/PCSK1N/IFI6	6
GO:0009615	response to virus	7/57	367/18723	0.000119496	0.00510249	0.00366036	HTRA1/SPON2/IFITM3/MMP12/IFI6/ISG15/IFI27	7
GO:0051271	negative regulation of cellular component movement	7/57	367/18723	0.000119496	0.00510249	0.00366036	SFRP1/TIMP1/CLDN19/PTN/CORO1B/ANGPT4/IGFBP3	7
GO:0071295	cellular response to vitamin	3/57	33/18723	0.000136794	0.00569864	0.00408802	SFRP1/PTN/LEP	3
GO:0010466	negative regulation of peptidase activity	6/57	262/18723	0.000141519	0.0057551	0.00412852	TFPI/TIMP1/ITIH5/TIMP2/PCSK1N/IFI6	6
GO:0050678	regulation of epithelial cell proliferation	7/57	381/18723	0.000150601	0.00598201	0.0042913	SFRP1/B2M/FLT1/HTRA1/PTN/MMP12/LEP	7
GO:0031214	biomineral tissue development	5/57	169/18723	0.000161809	0.00616094	0.00441966	NOTUM/PTH1R/PTN/ISG15/LEP	5
GO:0046849	bone remodeling	4/57	90/18723	0.00016232	0.00616094	0.00441966	SFRP1/PTH1R/PTN/LEP	4
GO:0110148	biomineralization	5/57	171/18723	0.000170942	0.00634716	0.00455324	NOTUM/PTH1R/PTN/ISG15/LEP	5
GO:0040013	negative regulation of locomotion	7/57	391/18723	0.000176613	0.00641818	0.00460419	SFRP1/TIMP1/CLDN19/PTN/CORO1B/ANGPT4/IGFBP3	7
GO:0002718	regulation of cytokine production involved in immune response	4/57	96/18723	0.000208191	0.00729347	0.00523209	HLA-G/B2M/HLA-E/SPON2	4
GO:0002478	antigen processing and presentation of exogenous peptide antigen	3/57	38/18723	0.000209239	0.00729347	0.00523209	CTSL/B2M/HLA-E	3
GO:0002367	cytokine production involved in immune response	4/57	98/18723	0.000225366	0.00757504	0.00543408	HLA-G/B2M/HLA-E/SPON2	4
GO:0001914	regulation of T cell mediated cytotoxicity	3/57	39/18723	0.000226187	0.00757504	0.00543408	HLA-G/B2M/HLA-E	3
GO:0031341	regulation of cell killing	4/57	99/18723	0.000234326	0.00769671	0.00552137	HLA-G/B2M/HLA-E/LEP	4
GO:0032963	collagen metabolic process	4/57	104/18723	0.000283015	0.00903541	0.0064817	CTSL/MMP2/MMP15/MMP12	4
GO:0030198	extracellular matrix organization	6/57	301/18723	0.000299319	0.00903541	0.0064817	MMP2/MMP15/COL4A1/QSOX1/COL4A2/MMP12	6
GO:0061383	trabecula morphogenesis	3/57	43/18723	0.000302811	0.00903541	0.0064817	MMP2/SFRP1/ADGRG6	3
GO:0019882	antigen processing and presentation	4/57	106/18723	0.000304386	0.00903541	0.0064817	CTSL/HLA-G/B2M/HLA-E	4
GO:0043062	extracellular structure organization	6/57	302/18723	0.000304674	0.00903541	0.0064817	MMP2/MMP15/COL4A1/QSOX1/COL4A2/MMP12	6
GO:0050777	negative regulation of immune response	5/57	194/18723	0.000306823	0.00903541	0.0064817	HLA-G/HTRA1/HLA-E/MMP12/ISG15	5
GO:0045229	external encapsulating structure organization	6/57	304/18723	0.000315611	0.00913667	0.00655434	MMP2/MMP15/COL4A1/QSOX1/COL4A2/MMP12	6
GO:0042269	regulation of natural killer cell mediated cytotoxicity	3/57	44/18723	0.000324267	0.00923081	0.00662188	HLA-G/HLA-E/LEP	3
GO:0001666	response to hypoxia	6/57	307/18723	0.000332592	0.00927001	0.00665	MMP2/SFRP1/MALAT1/PTN/ANGPT4/LEP	6
GO:0031670	cellular response to nutrient	3/57	45/18723	0.000346681	0.00927001	0.00665	SFRP1/PTN/LEP	3
GO:0035987	endodermal cell differentiation	3/57	45/18723	0.000346681	0.00927001	0.00665	MMP2/MMP15/COL4A2	3
GO:0050673	epithelial cell proliferation	7/57	437/18723	0.000347354	0.00927001	0.00665	SFRP1/B2M/FLT1/HTRA1/PTN/MMP12/LEP	7

## Sheet: EVT3 GO
ID	Description	GeneRatio	BgRatio	pvalue	p.adjust	qvalue	geneID	Count
GO:0044706	multi-multicellular organism process	18/301	220/18723	1.85965e-08	6.81376e-05	5.60049e-05	PAPPA/SERPINE2/FBLN1/HEXB/HPGD/PSG2/ADM/GJA1/RECK/TLE6/BMPR2/ACSL4/FOS/UBE2A/PSG5/CITED2/FOSB/JUNB	18
GO:0001667	ameboidal-type cell migration	26/301	475/18723	5.9192e-08	8.88395e-05	7.30206e-05	FN1/SPARC/FSTL1/FGFR1/RHOB/S100P/FGFBP1/RGCC/GRN/KLF4/GJA1/MAPRE2/SCARB1/P2RX4/RTN4/PKN1/TPBG/BMPR2/EFNB1/EVL/EDNRB/HSPB1/DOCK5/LGMN/PRCP/HMOX1	26
GO:0001890	placenta development	14/301	144/18723	8.62132e-08	8.88395e-05	7.30206e-05	ADM/HTRA1/ZFP36L1/ADAM19/EPAS1/GJA1/PLCD3/CEBPB/CCN1/BMPR2/CITED2/JUNB/PHLDA2/ASCL2	14
GO:0007565	female pregnancy	16/301	193/18723	9.69864e-08	8.88395e-05	7.30206e-05	PAPPA/FBLN1/HPGD/PSG2/ADM/GJA1/RECK/TLE6/BMPR2/ACSL4/FOS/UBE2A/PSG5/CITED2/FOSB/JUNB	16
GO:0010631	epithelial cell migration	21/301	357/18723	3.59602e-07	0.000251955	0.000207091	SPARC/FSTL1/FGFR1/RHOB/S100P/FGFBP1/RGCC/GRN/KLF4/MAPRE2/SCARB1/P2RX4/RTN4/PKN1/BMPR2/EVL/HSPB1/DOCK5/LGMN/PRCP/HMOX1	21
GO:0090132	epithelium migration	21/301	360/18723	4.1259e-07	0.000251955	0.000207091	SPARC/FSTL1/FGFR1/RHOB/S100P/FGFBP1/RGCC/GRN/KLF4/MAPRE2/SCARB1/P2RX4/RTN4/PKN1/BMPR2/EVL/HSPB1/DOCK5/LGMN/PRCP/HMOX1	21
GO:0090130	tissue migration	21/301	365/18723	5.17046e-07	0.000270637	0.000222446	SPARC/FSTL1/FGFR1/RHOB/S100P/FGFBP1/RGCC/GRN/KLF4/MAPRE2/SCARB1/P2RX4/RTN4/PKN1/BMPR2/EVL/HSPB1/DOCK5/LGMN/PRCP/HMOX1	21
GO:0043618	regulation of transcription from RNA polymerase II promoter in response to stress	8/301	47/18723	7.4173e-07	0.000280269	0.000230364	EPAS1/CEBPB/KLF2/CITED2/EGR1/HMOX1/ATF3/JUN	8
GO:0045765	regulation of angiogenesis	20/301	342/18723	7.53133e-07	0.000280269	0.000230364	SERPINE1/SPARC/HSPG2/ANGPTL4/FLT1/ADM/RHOB/RGCC/GRN/TJP1/KLF4/ADAM12/RECK/ENG/ITGA5/JAK1/HSPB1/KLF2/HMOX1/ADAMTS1	20
GO:0001892	embryonic placenta development	10/301	82/18723	7.64927e-07	0.000280269	0.000230364	ADM/ZFP36L1/EPAS1/PLCD3/CEBPB/CCN1/CITED2/JUNB/PHLDA2/ASCL2	10
GO:1901342	regulation of vasculature development	20/301	348/18723	9.87626e-07	0.000311658	0.000256163	SERPINE1/SPARC/HSPG2/ANGPTL4/FLT1/ADM/RHOB/RGCC/GRN/TJP1/KLF4/ADAM12/RECK/ENG/ITGA5/JAK1/HSPB1/KLF2/HMOX1/ADAMTS1	20
GO:0010634	positive regulation of epithelial cell migration	14/301	176/18723	1.02071e-06	0.000311658	0.000256163	SPARC/FGFR1/RHOB/FGFBP1/GRN/MAPRE2/SCARB1/P2RX4/RTN4/BMPR2/HSPB1/DOCK5/LGMN/HMOX1	14
GO:0010632	regulation of epithelial cell migration	18/301	292/18723	1.28589e-06	0.000339409	0.000278973	SPARC/FGFR1/RHOB/FGFBP1/RGCC/GRN/KLF4/MAPRE2/SCARB1/P2RX4/RTN4/BMPR2/EVL/HSPB1/DOCK5/LGMN/PRCP/HMOX1	18
GO:0045766	positive regulation of angiogenesis	14/301	181/18723	1.42751e-06	0.000339409	0.000278973	SERPINE1/ANGPTL4/FLT1/ADM/RHOB/GRN/TJP1/KLF4/ADAM12/ENG/ITGA5/JAK1/HSPB1/HMOX1	14
GO:1904018	positive regulation of vasculature development	14/301	181/18723	1.42751e-06	0.000339409	0.000278973	SERPINE1/ANGPTL4/FLT1/ADM/RHOB/GRN/TJP1/KLF4/ADAM12/ENG/ITGA5/JAK1/HSPB1/HMOX1	14
GO:0048608	reproductive structure development	22/301	424/18723	1.55581e-06	0.000339409	0.000278973	SERPINE2/NOG/TNFSF10/ADM/HTRA1/ZFP36L1/ADAM19/PSAP/EPAS1/INHA/GJA1/PLCD3/PLEKHA1/RHOBTB3/CEBPB/CCN1/BMPR2/CITED2/JUNB/PHLDA2/ASCL2/ADAMTS1	22
GO:0051235	maintenance of location	19/301	327/18723	1.57477e-06	0.000339409	0.000278973	FBN1/HEXB/FTL/LTBP1/SYNE1/PINK1/ABCA1/FBN2/GJA1/SCARB1/CPT1A/GAA/OS9/UBASH3B/ITPR2/FTH1/TXN/INSIG1/NFKBIA	19
GO:0061458	reproductive system development	22/301	427/18723	1.74663e-06	0.000355537	0.000292229	SERPINE2/NOG/TNFSF10/ADM/HTRA1/ZFP36L1/ADAM19/PSAP/EPAS1/INHA/GJA1/PLCD3/PLEKHA1/RHOBTB3/CEBPB/CCN1/BMPR2/CITED2/JUNB/PHLDA2/ASCL2/ADAMTS1	22
GO:0043620	regulation of DNA-templated transcription in response to stress	8/301	53/18723	1.92295e-06	0.000370826	0.000304796	EPAS1/CEBPB/KLF2/CITED2/EGR1/HMOX1/ATF3/JUN	8
GO:0001701	in utero embryonic development	20/301	367/18723	2.23769e-06	0.000409945	0.000336949	NOG/ADM/ZFP36L1/ENDOG/EPAS1/KLF4/SH3PXD2A/PLCD3/ARNT2/RTN4/SMIM14/HM13/CEBPB/CCN1/UBE2A/KLF2/CITED2/JUNB/PHLDA2/ASCL2	20
GO:0001666	response to hypoxia	18/301	307/18723	2.62012e-06	0.000454344	0.000373442	ANGPTL4/ADM/ZFP36L1/ENDOG/RGCC/EPAS1/PINK1/SOD3/ARNT2/PDK3/PLOD2/ITPR2/CITED2/EGR1/MALAT1/EGLN3/HMOX1/ASCL2	18
GO:0045185	maintenance of protein location	10/301	94/18723	2.72805e-06	0.000454344	0.000373442	FBN1/LTBP1/SYNE1/PINK1/FBN2/GJA1/OS9/TXN/INSIG1/NFKBIA	10
GO:0070373	negative regulation of ERK1 and ERK2 cascade	9/301	78/18723	4.39295e-06	0.000699817	0.000575206	TIMP3/FBLN1/DUSP1/KLF4/CAMK2N1/EPHB2/DUSP4/ATF3/ERRFI1	9
GO:0036293	response to decreased oxygen levels	18/301	322/18723	5.10125e-06	0.000736298	0.000605191	ANGPTL4/ADM/ZFP36L1/ENDOG/RGCC/EPAS1/PINK1/SOD3/ARNT2/PDK3/PLOD2/ITPR2/CITED2/EGR1/MALAT1/EGLN3/HMOX1/ASCL2	18
GO:0042060	wound healing	21/301	422/18723	5.17617e-06	0.000736298	0.000605191	SERPINE1/FN1/SERPINE2/SPARC/NOG/FBLN1/IL6ST/SERPING1/CD9/GJA1/SCARB1/EPHB2/UBASH3B/CCN1/ITGA5/CLDN19/HSPB1/MYOF/PRCP/HMOX1/TNFRSF12A	21
GO:0007178	transmembrane receptor protein serine/threonine kinase signaling pathway	19/301	355/18723	5.22482e-06	0.000736298	0.000605191	FBN1/NOG/HPGD/FSTL1/GDF15/HTRA1/LTBP1/CDKN1C/PMEPA1/BAMBI/INHA/FBN2/ENG/CCN1/BMPR2/FOS/CITED2/EGR1/JUN	19
GO:0052547	regulation of peptidase activity	22/301	461/18723	6.00601e-06	0.000815038	0.000669911	TIMP3/SERPINE1/FN1/SERPINE2/FBLN1/TNFSF10/CST6/SERPING1/BST2/TIMP2/GRN/HIP1/KLF4/PINK1/DAP/RECK/HERPUD1/CCN1/IFI6/EGLN3/LGMN/SERPINB6	22
GO:0062197	cellular response to chemical stress	18/301	337/18723	9.53061e-06	0.00124715	0.00102508	H19/ZFP36L1/EFHD1/ENDOG/RHOB/EPAS1/KLF4/PINK1/SOD3/PLEKHA1/FOS/HSPB1/KLF2/TXN/SERPINB6/HMOX1/ERRFI1/JUN	18
GO:0010595	positive regulation of endothelial cell migration	11/301	133/18723	1.02438e-05	0.00129425	0.00106379	SPARC/FGFR1/RHOB/FGFBP1/GRN/SCARB1/P2RX4/BMPR2/HSPB1/LGMN/HMOX1	11
GO:0022604	regulation of cell morphogenesis	17/301	309/18723	1.15128e-05	0.00140609	0.00115572	FN1/SPARC/FBLN1/HEXB/S100A10/RHOB/FMNL2/RHOD/BAMBI/SHROOM3/CUX1/CDC42EP1/RHOBTB3/SH3D19/RASA1/DOCK5/RHOU	17
GO:0043542	endothelial cell migration	16/301	279/18723	1.24895e-05	0.00147617	0.00121332	SPARC/FSTL1/FGFR1/RHOB/S100P/FGFBP1/RGCC/GRN/KLF4/SCARB1/P2RX4/BMPR2/HSPB1/LGMN/PRCP/HMOX1	16
GO:0048640	negative regulation of developmental growth	10/301	112/18723	1.32422e-05	0.00151623	0.00124625	NOG/GDF15/WWC3/PLAC8/WWC2/GJA1/RTN4/CITED2/JARID2/LGMN	10
GO:0070482	response to oxygen levels	18/301	347/18723	1.41558e-05	0.00157173	0.00129186	ANGPTL4/ADM/ZFP36L1/ENDOG/RGCC/EPAS1/PINK1/SOD3/ARNT2/PDK3/PLOD2/ITPR2/CITED2/EGR1/MALAT1/EGLN3/HMOX1/ASCL2	18
GO:1903034	regulation of response to wounding	12/301	167/18723	1.70888e-05	0.00184157	0.00151365	SERPINE1/SERPINE2/SERPING1/PTPRF/CD9/GRN/KLF4/GJA1/EPHB2/UBASH3B/CLDN19/TNFRSF12A	12
GO:0034405	response to fluid shear stress	6/301	35/18723	1.8004e-05	0.00184678	0.00151793	KLF4/ABCA1/GJA1/P2RX4/KLF2/CITED2	6
GO:0090092	regulation of transmembrane receptor protein serine/threonine kinase signaling pathway	15/301	256/18723	1.81452e-05	0.00184678	0.00151793	FBN1/NOG/FSTL1/GDF15/HTRA1/LTBP1/CDKN1C/PMEPA1/BAMBI/INHA/FBN2/ENG/CCN1/BMPR2/CITED2	15
GO:0035581	sequestering of extracellular ligand from receptor	4/301	11/18723	1.97674e-05	0.00193586	0.00159116	FBN1/LTBP1/FBN2/CD46	4
GO:0007179	transforming growth factor beta receptor signaling pathway	13/301	198/18723	2.00772e-05	0.00193586	0.00159116	FBN1/HPGD/GDF15/HTRA1/LTBP1/CDKN1C/PMEPA1/BAMBI/FBN2/ENG/FOS/CITED2/JUN	13
GO:1900120	regulation of receptor binding	5/301	22/18723	2.18541e-05	0.00205316	0.00168757	NOG/PTPRF/PLCL2/B2M/PHLDA2	5
GO:0051897	positive regulation of protein kinase B signaling	10/301	120/18723	2.42597e-05	0.00222219	0.0018265	H19/GDF15/FGFR1/HIP1/PINK1/P2RX4/ENG/RTN4/TPBG/TXN	10
GO:0010594	regulation of endothelial cell migration	14/301	232/18723	2.49146e-05	0.00222651	0.00183005	SPARC/FGFR1/RHOB/FGFBP1/RGCC/GRN/KLF4/SCARB1/P2RX4/BMPR2/HSPB1/LGMN/PRCP/HMOX1	14
GO:0071456	cellular response to hypoxia	11/301	151/18723	3.37676e-05	0.00292156	0.00240134	ZFP36L1/ENDOG/RGCC/EPAS1/PINK1/PDK3/CITED2/EGR1/MALAT1/EGLN3/HMOX1	11
GO:0046621	negative regulation of organ growth	6/301	39/18723	3.42868e-05	0.00292156	0.00240134	NOG/WWC3/WWC2/GJA1/CITED2/JARID2	6
GO:0090287	regulation of cellular response to growth factor stimulus	16/301	304/18723	3.56929e-05	0.00297225	0.002443	FBN1/NOG/FSTL1/HTRA1/LTBP1/FGFR1/CDKN1C/PMEPA1/FGFBP1/BAMBI/FBN2/ENG/CCN1/ITGA5/BMPR2/CITED2	16
GO:0043491	protein kinase B signaling	13/301	211/18723	3.909e-05	0.0031828	0.00261606	H19/GDF15/ZFP36L1/FGFR1/HIP1/KLF4/PINK1/P2RX4/ENG/RTN4/PLEKHA1/TPBG/TXN	13
GO:0008360	regulation of cell shape	11/301	154/18723	4.04809e-05	0.00318715	0.00261964	FN1/HEXB/RHOB/FMNL2/RHOD/BAMBI/SHROOM3/CDC42EP1/RHOBTB3/RASA1/RHOU	11
GO:1900115	extracellular regulation of signal transduction	4/301	13/18723	4.1753e-05	0.00318715	0.00261964	FBN1/LTBP1/FBN2/CD46	4
GO:1900116	extracellular negative regulation of signal transduction	4/301	13/18723	4.1753e-05	0.00318715	0.00261964	FBN1/LTBP1/FBN2/CD46	4
GO:0034614	cellular response to reactive oxygen species	11/301	155/18723	4.29603e-05	0.00321237	0.00264037	H19/ENDOG/RHOB/KLF4/PINK1/SOD3/PLEKHA1/FOS/KLF2/TXN/JUN	11
GO:0051896	regulation of protein kinase B signaling	12/301	185/18723	4.70279e-05	0.00344621	0.00283257	H19/GDF15/FGFR1/HIP1/KLF4/PINK1/P2RX4/ENG/RTN4/PLEKHA1/TPBG/TXN	12
GO:0072595	maintenance of protein localization in organelle	6/301	42/18723	5.29423e-05	0.00380354	0.00312627	SYNE1/PINK1/GJA1/OS9/TXN/INSIG1	6
GO:0071560	cellular response to transforming growth factor beta stimulus	14/301	250/18723	5.64388e-05	0.00397676	0.00326865	FBN1/HPGD/GDF15/HTRA1/LTBP1/ZFP36L1/CDKN1C/PMEPA1/BAMBI/FBN2/ENG/FOS/CITED2/JUN	14
GO:0036294	cellular response to decreased oxygen levels	11/301	161/18723	6.07587e-05	0.00420038	0.00345245	ZFP36L1/ENDOG/RGCC/EPAS1/PINK1/PDK3/CITED2/EGR1/MALAT1/EGLN3/HMOX1	11
GO:0000302	response to reactive oxygen species	13/301	222/18723	6.5927e-05	0.00447147	0.00367527	H19/DUSP1/ENDOG/RHOB/KLF4/PINK1/SOD3/PLEKHA1/FOS/KLF2/TXN/HMOX1/JUN	13
GO:0048568	embryonic organ development	19/301	427/18723	6.71208e-05	0.00447147	0.00367527	FBN1/NOG/ADM/ZFP36L1/EPAS1/FBN2/PLCD3/EPHB2/ENG/MBD2/CEBPB/CCN1/TEAD1/INSIG1/CITED2/JUNB/PHLDA2/ASCL2/MFAP5	19
GO:0071559	response to transforming growth factor beta	14/301	256/18723	7.28327e-05	0.00476534	0.00391681	FBN1/HPGD/GDF15/HTRA1/LTBP1/ZFP36L1/CDKN1C/PMEPA1/BAMBI/FBN2/ENG/FOS/CITED2/JUN	14
GO:2001028	positive regulation of endothelial cell chemotaxis	4/301	15/18723	7.77091e-05	0.0049952	0.00410574	FGFR1/P2RX4/HSPB1/LGMN	4
GO:0071248	cellular response to metal ion	12/301	197/18723	8.62217e-05	0.00544683	0.00447695	AOC1/ENDOG/JUND/P2RX4/B2M/FOS/FOSB/CLIC4/LGMN/JUNB/HMOX1/JUN	12
GO:0050673	epithelial cell proliferation	19/301	437/18723	9.10569e-05	0.00565479	0.00464788	SPARC/NOG/FLT1/HTRA1/ZFP36L1/FGFR1/CDKN1C/FGFBP1/RGCC/GRN/GJA1/SCARB1/RTN4/CEBPB/B2M/BMPR2/EDNRB/HMOX1/ERRFI1	19
GO:0051271	negative regulation of cellular component movement	17/301	367/18723	9.9924e-05	0.00610203	0.00501548	SERPINE1/NOG/FBLN1/DUSP1/BST2/RHOB/CD9/RGCC/KLF4/GJA1/RECK/ENG/CLDN19/EVL/CITED2/CLIC4/HMOX1	17
GO:0045936	negative regulation of phosphate metabolic process	19/301	441/18723	0.000102571	0.00614408	0.00505005	NOG/FBLN1/H19/DUSP1/CDKN1C/PMEPA1/PRKAG2/GADD45B/MGAT5/GPRC5A/INHA/CAMK2N1/EPHB2/ENG/PKN1/UBASH3B/PPP1R15A/HSPB1/ERRFI1	19
GO:0007015	actin filament organization	19/301	442/18723	0.000105643	0.00614408	0.00505005	CORO6/S100A10/RHOB/RHOD/RGCC/ESAM/HIP1/TJP1/SSH2/ASAP3/SHROOM3/MARCKS/TLE6/SVIL/CDC42EP1/PIK3R1/RHOBTB3/EVL/RASA1	19
GO:0010563	negative regulation of phosphorus metabolic process	19/301	442/18723	0.000105643	0.00614408	0.00505005	NOG/FBLN1/H19/DUSP1/CDKN1C/PMEPA1/PRKAG2/GADD45B/MGAT5/GPRC5A/INHA/CAMK2N1/EPHB2/ENG/PKN1/UBASH3B/PPP1R15A/HSPB1/ERRFI1	19
GO:0010469	regulation of signaling receptor activity	11/301	173/18723	0.000115885	0.0066344	0.00545306	SERPINE1/NOG/GPRC5A/PINK1/RASGRF2/NEURL1/EPHB2/DLGAP4/IFNGR2/PHLDA2/ERRFI1	11
GO:0010038	response to metal ion	17/301	373/18723	0.000121499	0.00684878	0.00562927	AOC1/SPARC/PTGES/DUSP1/ENDOG/CUTA/JUND/SOD3/P2RX4/B2M/FOS/FOSB/CLIC4/LGMN/JUNB/HMOX1/JUN	17
GO:0042542	response to hydrogen peroxide	10/301	146/18723	0.000128253	0.00711997	0.00585217	DUSP1/ENDOG/RHOB/KLF4/PINK1/PLEKHA1/KLF2/TXN/HMOX1/JUN	10
GO:0030316	osteoclast differentiation	8/301	94/18723	0.000136692	0.00742624	0.0061039	FBN1/SH3PXD2A/UBASH3B/PIK3R1/CEBPB/KLF10/FOS/JUNB	8
GO:0043434	response to peptide hormone	18/301	414/18723	0.000139152	0.00742624	0.0061039	CSH1/FBN1/SPARC/TNFSF10/GDF15/ADM/ZFP36L1/POMC/GJA1/JUND/LEPROT/LPIN2/PIK3R1/EDNRB/INSIG1/AP3S1/EGR1/ERRFI1	18
GO:0002761	regulation of myeloid leukocyte differentiation	9/301	120/18723	0.000139908	0.00742624	0.0061039	FBN1/ZFP36L1/INHA/UBASH3B/PIK3R1/CEBPB/KLF10/FOS/JUN	9
GO:0071453	cellular response to oxygen levels	11/301	177/18723	0.000141877	0.00742624	0.0061039	ZFP36L1/ENDOG/RGCC/EPAS1/PINK1/PDK3/CITED2/EGR1/MALAT1/EGLN3/HMOX1	11
GO:0002573	myeloid leukocyte differentiation	12/301	208/18723	0.000144181	0.00744057	0.00611568	FBN1/ZFP36L1/INHA/SH3PXD2A/UBASH3B/PIK3R1/CEBPB/KLF10/FOS/CITED2/JUNB/JUN	12
GO:0051592	response to calcium ion	10/301	149/18723	0.00015167	0.00763594	0.00627626	SPARC/PTGES/DUSP1/ENDOG/JUND/FOS/FOSB/CLIC4/LGMN/JUNB	10
GO:0030099	myeloid cell differentiation	17/301	381/18723	0.000156563	0.00763594	0.00627626	FBN1/ZFP36L1/EPAS1/INHA/SH3PXD2A/UBASH3B/PIK3R1/CEBPB/B2M/KLF10/FOS/KLF2/ISG15/CITED2/JUNB/NFKBIA/JUN	17
GO:0050678	regulation of epithelial cell proliferation	17/301	381/18723	0.000156563	0.00763594	0.00627626	SPARC/NOG/FLT1/HTRA1/ZFP36L1/FGFR1/CDKN1C/FGFBP1/RGCC/GRN/GJA1/RTN4/B2M/BMPR2/EDNRB/HMOX1/ERRFI1	17
GO:0045637	regulation of myeloid cell differentiation	12/301	210/18723	0.000157692	0.00763594	0.00627626	FBN1/ZFP36L1/INHA/UBASH3B/PIK3R1/CEBPB/B2M/KLF10/FOS/ISG15/NFKBIA/JUN	12
GO:0030510	regulation of BMP signaling pathway	8/301	96/18723	0.000158387	0.00763594	0.00627626	FBN1/NOG/FSTL1/HTRA1/BAMBI/ENG/CCN1/BMPR2	8
GO:0034110	regulation of homotypic cell-cell adhesion	5/301	33/18723	0.00017041	0.00810884	0.00666496	SERPINE2/IL6ST/CD9/UBASH3B/JAK1	5
GO:0030509	BMP signaling pathway	10/301	152/18723	0.000178593	0.0083893	0.00689548	FBN1/NOG/FSTL1/GDF15/HTRA1/BAMBI/ENG/CCN1/BMPR2/EGR1	10
GO:0045926	negative regulation of growth	13/301	249/18723	0.000207512	0.00962433	0.0079106	SERPINE2/NOG/GDF15/BST2/WWC3/PLAC8/WWC2/GJA1/RTN4/BMPR2/CITED2/JARID2/LGMN	13

## Sheet: STB1 GO
ID	Description	GeneRatio	BgRatio	pvalue	p.adjust	qvalue	geneID	Count
GO:0002181	cytoplasmic translation	54/331	148/18723	6.53693e-57	2.41082e-53	2.10145e-53	RPL18/RPS14/RPS5/RPS4X/RPS23/RPS3/RPS2/RPL24/RPL14/RPS12/RPL28/RPS9/RPL10A/RPL27A/DHX36/RPLP0/RPL7A/RPS18/RPLP1/RPL34/RPS16/RPS21/RPL7/RPSA/RPS27A/RPL8/RPL26/RPS15/RPL19/RPL5/RPS19/RPL39/RPS8/RPL11/RPL3/RPL30/RPS7/EIF3B/RPS15A/EIF3F/RPL29/RPL32/RPS20/RPL15/RPL23/RPS3A/RPL36/RPS10/RPL35A/RPL12/RPS6/RPL18A/RPL13/RPL9	54
GO:0022613	ribonucleoprotein complex biogenesis	31/331	463/18723	2.30279e-10	2.96375e-07	2.58342e-07	RPS14/RPS5/RPL24/RPL14/HSP90AA1/HSP90AB1/RPL10A/RPLP0/RPL7A/RPS16/RPS21/RPL7/RPSA/NPM1/RPL26/RPS15/RPL5/RPS19/RPS8/RPL11/SNRPF/RPL3/RPS7/EIF3B/EIF3F/SNRPB/C1QBP/RPL35A/SNRPD1/RPS6/RAN	31
GO:1901798	positive regulation of signal transduction by p53 class mediator	9/331	25/18723	2.41086e-10	2.96375e-07	2.58342e-07	UBB/RPL26/RPS15/RPL11/RPS7/RPS20/PMAIP1/RPL23/EIF5A	9
GO:2001244	positive regulation of intrinsic apoptotic signaling pathway	12/331	58/18723	3.28902e-10	3.03247e-07	2.64333e-07	SIAH1/SFPQ/RACK1/NUPR1/RPS3/SOD1/UBB/RPL26/RPL11/RPS7/PMAIP1/EIF5A	12
GO:0042255	ribosome assembly	12/331	61/18723	6.12698e-10	4.51926e-07	3.93933e-07	RPS14/RPS5/RPL24/RPLP0/RPSA/NPM1/RPS15/RPL5/RPS19/RPL11/RPL3/C1QBP	12
GO:0042254	ribosome biogenesis	24/331	299/18723	7.63098e-10	4.69051e-07	4.0886e-07	RPS14/RPS5/RPL24/RPL14/RPL10A/RPLP0/RPL7A/RPS16/RPS21/RPL7/RPSA/NPM1/RPL26/RPS15/RPL5/RPS19/RPS8/RPL11/RPL3/RPS7/C1QBP/RPL35A/RPS6/RAN	24
GO:0042273	ribosomal large subunit biogenesis	12/331	72/18723	4.54047e-09	2.39218e-06	2.0852e-06	RPL24/RPL14/RPL10A/RPLP0/RPL7A/RPL7/NPM1/RPL26/RPL5/RPL11/RPL3/RPL35A	12
GO:2001233	regulation of apoptotic signaling pathway	25/331	356/18723	5.26359e-09	2.42651e-06	2.11513e-06	IFI6/SLC25A5/SIAH1/SIAH2/SFPQ/CTNNB1/PARP1/RACK1/NUPR1/RPS3/PPIA/SOD1/PRDX2/NRP1/PRELID1/UBB/RPL26/PPIF/RPL11/RPS7/PMAIP1/GSTP1/ENO1/LGALS3/EIF5A	25
GO:1904667	negative regulation of ubiquitin protein ligase activity	6/331	12/18723	2.46545e-08	1.01029e-05	8.80643e-06	RPS15/RPL5/RPL11/RPS7/RPS20/RPL23	6
GO:2001242	regulation of intrinsic apoptotic signaling pathway	16/331	164/18723	3.67003e-08	1.35351e-05	1.17982e-05	SIAH1/SFPQ/PARP1/RACK1/NUPR1/RPS3/PPIA/SOD1/UBB/RPL26/PPIF/RPL11/RPS7/PMAIP1/ENO1/EIF5A	16
GO:0042274	ribosomal small subunit biogenesis	11/331	73/18723	5.98437e-08	2.0064e-05	1.74893e-05	RPS14/RPS5/RPS16/RPS21/RPSA/NPM1/RPS15/RPS19/RPS8/RPS7/RPS6	11
GO:1903320	regulation of protein modification by small protein conjugation or removal	19/331	242/18723	6.62752e-08	2.03686e-05	1.77548e-05	VCP/SIAH2/CTNNB1/OTUB2/RPS3/RPS2/PPIA/HSP90AA1/HSP90AB1/SKP2/UBB/NPM1/RPS15/RPL5/RPL11/RPS7/RPS20/RPL23/UBE2I	19
GO:1901796	regulation of signal transduction by p53 class mediator	12/331	93/18723	8.83467e-08	2.50633e-05	2.1847e-05	SGK1/UBB/NPM1/RPL26/RPS15/RPL5/RPL11/RPS7/RPS20/PMAIP1/RPL23/EIF5A	12
GO:0071826	ribonucleoprotein complex subunit organization	18/331	227/18723	1.27174e-07	3.35013e-05	2.92023e-05	VCP/RPS14/RPS5/RPL24/HSP90AA1/HSP90AB1/RPLP0/RPSA/RPS15/RPL5/RPS19/RPL11/SNRPF/RPL3/EIF3B/EIF3F/SNRPB/SNRPD1	18
GO:0022618	ribonucleoprotein complex assembly	17/331	220/18723	4.12081e-07	0.000101317	8.83155e-05	RPS14/RPS5/RPL24/HSP90AA1/HSP90AB1/RPLP0/RPSA/RPS15/RPL5/RPS19/RPL11/SNRPF/RPL3/EIF3B/EIF3F/SNRPB/SNRPD1	17
GO:0051444	negative regulation of ubiquitin-protein transferase activity	6/331	19/18723	6.51978e-07	0.000144376	0.000125849	RPS15/RPL5/RPL11/RPS7/RPS20/RPL23	6
GO:0019693	ribose phosphate metabolic process	23/331	396/18723	6.6551e-07	0.000144376	0.000125849	MPP1/VCP/ACSS1/FAR2/PARP1/ATP5F1B/NUPR1/HSD17B12/SLC25A1/SLC26A2/IMPDH2/HMGCR/ATP5MC3/ATP5F1A/ATP5PO/UMPS/PNP/TKT/HINT1/AK3/ENO1/APP/RAN	23
GO:0097193	intrinsic apoptotic signaling pathway	19/331	288/18723	9.76214e-07	0.000200015	0.000174348	IFI6/SIAH1/SFPQ/PARP1/RACK1/NUPR1/RPS3/PPIA/SOD1/UBB/RPL26/PPIF/RPL11/RPS7/PMAIP1/HINT1/ENO1/EIF5A/SELENOK	19
GO:0031396	regulation of protein ubiquitination	16/331	210/18723	1.09182e-06	0.000206517	0.000180016	SIAH2/OTUB2/RPS3/RPS2/PPIA/HSP90AA1/HSP90AB1/SKP2/UBB/NPM1/RPS15/RPL5/RPL11/RPS7/RPS20/RPL23	16
GO:0000377	RNA splicing, via transesterification reactions with bulged adenosine as nucleophile	20/331	320/18723	1.17594e-06	0.000206517	0.000180016	SFPQ/MBNL3/HNRNPA1/RBM8A/ALYREF/HNRNPA3/HNRNPM/MFAP1/SRSF2/PABPC1/NPM1/RBM3/SNRPF/HNRNPC/SNRPB/RBM42/C1QBP/HSPA8/SRSF3/SNRPD1	20
GO:0000398	mRNA splicing, via spliceosome	20/331	320/18723	1.17594e-06	0.000206517	0.000180016	SFPQ/MBNL3/HNRNPA1/RBM8A/ALYREF/HNRNPA3/HNRNPM/MFAP1/SRSF2/PABPC1/NPM1/RBM3/SNRPF/HNRNPC/SNRPB/RBM42/C1QBP/HSPA8/SRSF3/SNRPD1	20
GO:0072331	signal transduction by p53 class mediator	14/331	163/18723	1.25e-06	0.000209546	0.000182656	NUPR1/SGK1/UBB/NPM1/RPL26/RPS15/RPL5/RPL11/RPS7/RPS20/PMAIP1/HINT1/RPL23/EIF5A	14
GO:0000375	RNA splicing, via transesterification reactions	20/331	324/18723	1.42507e-06	0.000225857	0.000196874	SFPQ/MBNL3/HNRNPA1/RBM8A/ALYREF/HNRNPA3/HNRNPM/MFAP1/SRSF2/PABPC1/NPM1/RBM3/SNRPF/HNRNPC/SNRPB/RBM42/C1QBP/HSPA8/SRSF3/SNRPD1	20
GO:0046390	ribose phosphate biosynthetic process	15/331	190/18723	1.52011e-06	0.000225857	0.000196874	VCP/ACSS1/PARP1/ATP5F1B/HSD17B12/SLC25A1/SLC26A2/IMPDH2/ATP5MC3/ATP5F1A/ATP5PO/UMPS/TKT/AK3/ENO1	15
GO:0009259	ribonucleotide metabolic process	22/331	385/18723	1.53103e-06	0.000225857	0.000196874	MPP1/VCP/ACSS1/FAR2/PARP1/ATP5F1B/NUPR1/HSD17B12/SLC25A1/SLC26A2/IMPDH2/HMGCR/ATP5MC3/ATP5F1A/ATP5PO/UMPS/PNP/HINT1/AK3/ENO1/APP/RAN	22
GO:0010833	telomere maintenance via telomere lengthening	10/331	81/18723	1.60935e-06	0.000228281	0.000198987	HNRNPA1/CTNNB1/PARP1/HSP90AA1/HSP90AB1/DHX36/HNRNPC/CCT6A/CCT3/CCT5	10
GO:0009205	purine ribonucleoside triphosphate metabolic process	10/331	82/18723	1.80449e-06	0.00024648	0.00021485	VCP/PARP1/ATP5F1B/IMPDH2/ATP5MC3/ATP5F1A/ATP5PO/AK3/ENO1/RAN	10
GO:1904666	regulation of ubiquitin protein ligase activity	6/331	23/18723	2.28507e-06	0.000300976	0.000262354	RPS15/RPL5/RPL11/RPS7/RPS20/RPL23	6
GO:2001235	positive regulation of apoptotic signaling pathway	12/331	126/18723	2.45347e-06	0.000309635	0.000269901	SIAH1/SFPQ/RACK1/NUPR1/RPS3/SOD1/UBB/RPL26/RPL11/RPS7/PMAIP1/EIF5A	12
GO:0009142	nucleoside triphosphate biosynthetic process	10/331	85/18723	2.51872e-06	0.000309635	0.000269901	VCP/PARP1/ATP5F1B/IMPDH2/TYMS/ATP5MC3/ATP5F1A/ATP5PO/AK3/ENO1	10
GO:0006364	rRNA processing	16/331	225/18723	2.69921e-06	0.000312827	0.000272684	RPS14/RPL14/RPL10A/RPL7A/RPS16/RPS21/RPL7/RPL26/RPS15/RPL5/RPS19/RPS8/RPL11/RPS7/RPL35A/RPS6	16
GO:0009150	purine ribonucleotide metabolic process	21/331	368/18723	2.71434e-06	0.000312827	0.000272684	MPP1/VCP/ACSS1/FAR2/PARP1/ATP5F1B/NUPR1/HSD17B12/SLC25A1/SLC26A2/IMPDH2/HMGCR/ATP5MC3/ATP5F1A/ATP5PO/PNP/HINT1/AK3/ENO1/APP/RAN	21
GO:0009165	nucleotide biosynthetic process	17/331	254/18723	3.00782e-06	0.000336146	0.00029301	VCP/ACSS1/PARP1/ATP5F1B/HSD17B12/SLC25A1/SLC26A2/IMPDH2/TYMS/RRM2/ATP5MC3/ATP5F1A/ATP5PO/UMPS/PNP/AK3/ENO1	17
GO:1901293	nucleoside phosphate biosynthetic process	17/331	256/18723	3.3436e-06	0.000362682	0.000316141	VCP/ACSS1/PARP1/ATP5F1B/HSD17B12/SLC25A1/SLC26A2/IMPDH2/TYMS/RRM2/ATP5MC3/ATP5F1A/ATP5PO/UMPS/PNP/AK3/ENO1	17
GO:0009144	purine nucleoside triphosphate metabolic process	10/331	88/18723	3.467e-06	0.000365323	0.000318443	VCP/PARP1/ATP5F1B/IMPDH2/ATP5MC3/ATP5F1A/ATP5PO/AK3/ENO1/RAN	10
GO:0009199	ribonucleoside triphosphate metabolic process	10/331	89/18723	3.84541e-06	0.000393941	0.000343389	VCP/PARP1/ATP5F1B/IMPDH2/ATP5MC3/ATP5F1A/ATP5PO/AK3/ENO1/RAN	10
GO:0009260	ribonucleotide biosynthetic process	14/331	182/18723	4.60458e-06	0.000458964	0.000400068	VCP/ACSS1/PARP1/ATP5F1B/HSD17B12/SLC25A1/SLC26A2/IMPDH2/ATP5MC3/ATP5F1A/ATP5PO/UMPS/AK3/ENO1	14
GO:0009141	nucleoside triphosphate metabolic process	11/331	112/18723	4.78315e-06	0.000464218	0.000404647	VCP/PARP1/ATP5F1B/IMPDH2/TYMS/ATP5MC3/ATP5F1A/ATP5PO/AK3/ENO1/RAN	11
GO:0016072	rRNA metabolic process	16/331	236/18723	4.99111e-06	0.00047198	0.000411413	RPS14/RPL14/RPL10A/RPL7A/RPS16/RPS21/RPL7/RPL26/RPS15/RPL5/RPS19/RPS8/RPL11/RPS7/RPL35A/RPS6	16
GO:0050684	regulation of mRNA processing	12/331	137/18723	5.89045e-06	0.000543099	0.000473406	MBNL3/HNRNPA1/PAPOLA/RBM8A/DHX36/SRSF2/NPM1/RBM3/RBM42/C1QBP/HSPA8/SRSF3	12
GO:1903321	negative regulation of protein modification by small protein conjugation or removal	10/331	95/18723	6.95913e-06	0.000625854	0.000545541	CTNNB1/OTUB2/RPS3/PPIA/RPS15/RPL5/RPL11/RPS7/RPS20/RPL23	10
GO:0009117	nucleotide metabolic process	24/331	489/18723	7.1274e-06	0.000625854	0.000545541	MPP1/VCP/ACSS1/FAR2/PARP1/ATP5F1B/NUPR1/HSD17B12/SLC25A1/SLC26A2/IMPDH2/HMGCR/TYMS/RRM2/ATP5MC3/ATP5F1A/ATP5PO/UMPS/PNP/HINT1/AK3/ENO1/APP/RAN	24
GO:0010498	proteasomal protein catabolic process	24/331	490/18723	7.37551e-06	0.000632579	0.000551403	NEDD4L/GNA12/VCP/SIAH1/SIAH2/CTNNB1/RACK1/NUPR1/TBL1X/PSMC1/HSP90AB1/PSMD6/SKP2/PSMA1/PSMD14/PSMC4/UBB/PSMD1/PSMB2/PSMA7/PSMD2/RPL11/PMAIP1/PSMB7	24
GO:0050821	protein stabilization	14/331	191/18723	8.04436e-06	0.000674264	0.000587739	HSPD1/TBL1X/BAG1/HSP90AA1/HSP90AB1/PLPP3/NPM1/RPL5/RPL11/RPS7/RPL23/CCT6A/CCT3/CCT5	14
GO:0006163	purine nucleotide metabolic process	21/331	396/18723	8.4377e-06	0.000691517	0.000602778	MPP1/VCP/ACSS1/FAR2/PARP1/ATP5F1B/NUPR1/HSD17B12/SLC25A1/SLC26A2/IMPDH2/HMGCR/ATP5MC3/ATP5F1A/ATP5PO/PNP/HINT1/AK3/ENO1/APP/RAN	21
GO:0006753	nucleoside phosphate metabolic process	24/331	497/18723	9.34443e-06	0.000749179	0.000653041	MPP1/VCP/ACSS1/FAR2/PARP1/ATP5F1B/NUPR1/HSD17B12/SLC25A1/SLC26A2/IMPDH2/HMGCR/TYMS/RRM2/ATP5MC3/ATP5F1A/ATP5PO/UMPS/PNP/HINT1/AK3/ENO1/APP/RAN	24
GO:0009152	purine ribonucleotide biosynthetic process	13/331	169/18723	1.00804e-05	0.000790994	0.000689489	VCP/ACSS1/PARP1/ATP5F1B/HSD17B12/SLC25A1/SLC26A2/IMPDH2/ATP5MC3/ATP5F1A/ATP5PO/AK3/ENO1	13
GO:0008380	RNA splicing	22/331	434/18723	1.04654e-05	0.000804088	0.000700904	SFPQ/MBNL3/HNRNPA1/RBM8A/ALYREF/PRMT1/HNRNPA3/HNRNPM/MFAP1/SRSF2/PABPC1/NPM1/RBM3/SNRPF/HNRNPC/SNRPB/RBM42/C1QBP/HSPA8/SRSF3/SNRPD1/LGALS3	22
GO:1904356	regulation of telomere maintenance via telomere lengthening	8/331	61/18723	1.14265e-05	0.000860016	0.000749654	HNRNPA1/CTNNB1/PARP1/DHX36/HNRNPC/CCT6A/CCT3/CCT5	8
GO:0048024	regulation of mRNA splicing, via spliceosome	10/331	101/18723	1.20505e-05	0.000888845	0.000774784	MBNL3/HNRNPA1/RBM8A/SRSF2/NPM1/RBM3/RBM42/C1QBP/HSPA8/SRSF3	10
GO:0072522	purine-containing compound biosynthetic process	14/331	200/18723	1.35931e-05	0.000982966	0.000856827	VCP/ACSS1/PARP1/ATP5F1B/HSD17B12/SLC25A1/SLC26A2/IMPDH2/ATP5MC3/ATP5F1A/ATP5PO/PNP/AK3/ENO1	14
GO:0031397	negative regulation of protein ubiquitination	9/331	83/18723	1.57656e-05	0.00109102	0.000951015	OTUB2/RPS3/PPIA/RPS15/RPL5/RPL11/RPS7/RPS20/RPL23	9
GO:0000028	ribosomal small subunit assembly	5/331	19/18723	1.58909e-05	0.00109102	0.000951015	RPS14/RPS5/RPSA/RPS15/RPS19	5
GO:0006979	response to oxidative stress	22/331	446/18723	1.59748e-05	0.00109102	0.000951015	PAGE4/HSPD1/SFPQ/CTNNB1/PARP1/RACK1/EZH2/RPS3/PPIA/SOD1/PRDX2/HNRNPM/PPIF/TXN2/JUN/GSTP1/GPX3/CHCHD2/PRDX1/MAP1LC3A/APP/SELENOK	22
GO:0072521	purine-containing compound metabolic process	21/331	416/18723	1.77097e-05	0.00118751	0.00103513	MPP1/VCP/ACSS1/FAR2/PARP1/ATP5F1B/NUPR1/HSD17B12/SLC25A1/SLC26A2/IMPDH2/HMGCR/ATP5MC3/ATP5F1A/ATP5PO/PNP/HINT1/AK3/ENO1/APP/RAN	21
GO:0000723	telomere maintenance	11/331	131/18723	2.14731e-05	0.00141416	0.00123269	HNRNPA1/CTNNB1/PARP1/HSP90AA1/HSP90AB1/DHX36/HNRNPC/CCNE1/CCT6A/CCT3/CCT5	11
GO:0042176	regulation of protein catabolic process	20/331	391/18723	2.32748e-05	0.00150592	0.00131268	NEDD4L/GNA12/VCP/RACK1/NUPR1/LRP1/PSMC1/HSP90AA1/HSP90AB1/HMGCR/PSMD14/PSMC4/UBB/PSMD1/RPL5/PSMD3/PSMD2/RPL11/RPS7/RPL23	20
GO:0031647	regulation of protein stability	17/331	298/18723	2.45009e-05	0.00155792	0.001358	HSPD1/NEDD4L/SIAH1/TBL1X/BAG1/HSP90AA1/HSP90AB1/PLPP3/NPM1/RPL5/RPL11/RPS7/RPL23/HSPA8/CCT6A/CCT3/CCT5	17
GO:0009206	purine ribonucleoside triphosphate biosynthetic process	8/331	68/18723	2.57658e-05	0.00161058	0.00140391	VCP/PARP1/ATP5F1B/IMPDH2/ATP5MC3/ATP5F1A/ATP5PO/ENO1	8
GO:0052547	regulation of peptidase activity	22/331	461/18723	2.64778e-05	0.0016275	0.00141865	HSPD1/IFI6/VCP/HSPE1/SIAH2/SPINT1/RACK1/SERPINF1/RPS3/LRP1/PRELID1/APLP2/PSMD14/ADRM1/AKIRIN2/PEBP1/HMGB1/SERPINB2/PMAIP1/SERPINB9/CYCS/APP	22
GO:0007004	telomere maintenance via telomerase	8/331	69/18723	2.87022e-05	0.00170732	0.00148823	HNRNPA1/CTNNB1/HSP90AA1/HSP90AB1/HNRNPC/CCT6A/CCT3/CCT5	8
GO:0009145	purine nucleoside triphosphate biosynthetic process	8/331	69/18723	2.87022e-05	0.00170732	0.00148823	VCP/PARP1/ATP5F1B/IMPDH2/ATP5MC3/ATP5F1A/ATP5PO/ENO1	8
GO:0052548	regulation of endopeptidase activity	21/331	432/18723	3.08855e-05	0.00180803	0.00157601	HSPD1/IFI6/VCP/HSPE1/SIAH2/SPINT1/RACK1/SERPINF1/RPS3/PRELID1/APLP2/PSMD14/ADRM1/AKIRIN2/PEBP1/HMGB1/SERPINB2/PMAIP1/SERPINB9/CYCS/APP	21
GO:0046034	ATP metabolic process	16/331	277/18723	3.64996e-05	0.00209766	0.00182848	VCP/PARP1/ATP5F1B/NUPR1/ATP5MC3/ATP5F1A/PPIF/ATP5PO/COX5A/NDUFB9/HSPA8/CHCHD2/CYCS/ENO1/NDUFA4/APP	16
GO:0006164	purine nucleotide biosynthetic process	13/331	191/18723	3.69707e-05	0.00209766	0.00182848	VCP/ACSS1/PARP1/ATP5F1B/HSD17B12/SLC25A1/SLC26A2/IMPDH2/ATP5MC3/ATP5F1A/ATP5PO/AK3/ENO1	13
GO:0051438	regulation of ubiquitin-protein transferase activity	7/331	53/18723	3.88466e-05	0.0021707	0.00189214	RPS2/RPS15/RPL5/RPL11/RPS7/RPS20/RPL23	7
GO:0006119	oxidative phosphorylation	11/331	141/18723	4.25626e-05	0.00231687	0.00201956	VCP/ATP5F1B/NUPR1/ATP5F1A/PPIF/ATP5PO/COX5A/NDUFB9/CHCHD2/CYCS/NDUFA4	11
GO:1904358	positive regulation of telomere maintenance via telomere lengthening	6/331	37/18723	4.27188e-05	0.00231687	0.00201956	HNRNPA1/CTNNB1/DHX36/CCT6A/CCT3/CCT5	6
GO:0009201	ribonucleoside triphosphate biosynthetic process	8/331	74/18723	4.79257e-05	0.002525	0.00220098	VCP/PARP1/ATP5F1B/IMPDH2/ATP5MC3/ATP5F1A/ATP5PO/ENO1	8
GO:0051881	regulation of mitochondrial membrane potential	8/331	74/18723	4.79257e-05	0.002525	0.00220098	IFI6/VCP/PARP1/RACK1/SOD1/PRELID1/UBB/PMAIP1	8
GO:0010952	positive regulation of peptidase activity	13/331	197/18723	5.09398e-05	0.002646	0.00230645	HSPD1/VCP/HSPE1/RACK1/RPS3/PRELID1/PSMD14/ADRM1/AKIRIN2/HMGB1/PMAIP1/CYCS/APP	13
GO:1903362	regulation of cellular protein catabolic process	15/331	255/18723	5.18445e-05	0.00265559	0.00231481	GNA12/VCP/RACK1/NUPR1/LRP1/PSMC1/HSP90AA1/HSP90AB1/PSMD14/PSMC4/UBB/RPL5/RPL11/RPS7/RPL23	15
GO:0006278	RNA-dependent DNA biosynthetic process	8/331	75/18723	5.28341e-05	0.00266921	0.00232668	HNRNPA1/CTNNB1/HSP90AA1/HSP90AB1/HNRNPC/CCT6A/CCT3/CCT5	8
GO:0072332	intrinsic apoptotic signaling pathway by p53 class mediator	8/331	76/18723	5.8154e-05	0.00289827	0.00252635	NUPR1/UBB/RPL26/RPL11/RPS7/PMAIP1/HINT1/EIF5A	8
GO:0006754	ATP biosynthetic process	7/331	57/18723	6.27224e-05	0.00308427	0.00268848	VCP/PARP1/ATP5F1B/ATP5MC3/ATP5F1A/ATP5PO/ENO1	7
GO:0032204	regulation of telomere maintenance	8/331	80/18723	8.41007e-05	0.0040647	0.0035431	HNRNPA1/CTNNB1/PARP1/DHX36/HNRNPC/CCT6A/CCT3/CCT5	8
GO:0010950	positive regulation of endopeptidase activity	12/331	179/18723	8.4865e-05	0.0040647	0.0035431	HSPD1/VCP/HSPE1/RACK1/RPS3/PRELID1/PSMD14/ADRM1/AKIRIN2/HMGB1/PMAIP1/CYCS	12
GO:0000027	ribosomal large subunit assembly	5/331	27/18723	9.82268e-05	0.00464437	0.00404838	RPL24/RPLP0/RPL5/RPL11/RPL3	5
GO:2001252	positive regulation of chromosome organization	8/331	82/18723	0.000100295	0.00468213	0.00408129	DNMT1/SFPQ/HNRNPA1/CTNNB1/DHX36/CCT6A/CCT3/CCT5	8
GO:0043467	regulation of generation of precursor metabolites and energy	10/331	130/18723	0.000106447	0.00483531	0.00421482	VCP/NUPR1/PRELID1/PPIF/HMGB1/PPP1CB/CHCHD2/NDUFA4/APP/PHLDA2	10
GO:0048872	homeostasis of number of cells	15/331	272/18723	0.000107103	0.00483531	0.00421482	ID2/SLC25A5/CCR7/RPS14/EZH2/PRMT1/SOD1/ADGRG1/PRDX2/RPS19/HMGB1/ALAS1/PMAIP1/RPS6/PRDX1	15
GO:0006457	protein folding	13/331	212/18723	0.00010751	0.00483531	0.00421482	HSPD1/DNAJB4/HSPE1/BAG1/PPIA/HSP90AA1/HSP90AB1/DNAJA2/PPIF/HSPA8/CCT6A/CCT3/CCT5	13
GO:0032200	telomere organization	11/331	159/18723	0.000126186	0.00560694	0.00488742	HNRNPA1/CTNNB1/PARP1/HSP90AA1/HSP90AB1/DHX36/HNRNPC/CCNE1/CCT6A/CCT3/CCT5	11
GO:1902253	regulation of intrinsic apoptotic signaling pathway by p53 class mediator	5/331	29/18723	0.000140366	0.00616271	0.00537188	UBB/RPL26/RPL11/RPS7/EIF5A	5
GO:0009408	response to heat	9/331	110/18723	0.000146833	0.00637083	0.00555329	HSPD1/VCP/DNAJB4/SOD1/HSP90AA1/HSP90AB1/DHX36/RBBP7/DNAJA2	9
GO:0045727	positive regulation of translation	10/331	136/18723	0.00015475	0.00663627	0.00578467	RPS4X/RPS9/DHX36/PABPC1/NPM1/RPL26/RPL5/RBM3/C1QBP/EIF5A	10
GO:2000573	positive regulation of DNA biosynthetic process	7/331	66/18723	0.000161305	0.00681953	0.00594441	HNRNPA1/CTNNB1/HSP90AA1/HSP90AB1/CCT6A/CCT3/CCT5	7
GO:1903050	regulation of proteolysis involved in cellular protein catabolic process	13/331	221/18723	0.000162722	0.00681953	0.00594441	GNA12/VCP/RACK1/NUPR1/PSMC1/HSP90AB1/PSMD14/PSMC4/UBB/RPL5/RPL11/RPS7/RPL23	13
GO:0006091	generation of precursor metabolites and energy	21/331	490/18723	0.000182877	0.00757809	0.00660563	VCP/ACSS1/ATP5F1B/NUPR1/PRELID1/AKR7A2/TALDO1/ATP5F1A/PPIF/ATP5PO/HMGB1/COX5A/NDUFB9/PPP1CB/TKT/CHCHD2/CYCS/ENO1/NDUFA4/APP/PHLDA2	21
GO:0034599	cellular response to oxidative stress	15/331	288/18723	0.000200376	0.00812075	0.00707865	PAGE4/SFPQ/CTNNB1/PARP1/RACK1/EZH2/RPS3/PPIA/SOD1/PRDX2/PPIF/JUN/CHCHD2/PRDX1/MAP1LC3A	15
GO:1903311	regulation of mRNA metabolic process	15/331	288/18723	0.000200376	0.00812075	0.00707865	MBNL3/HNRNPA1/PAPOLA/RBM8A/HNRNPM/DHX36/SRSF2/PABPC1/NPM1/RBM3/HNRNPC/RBM42/C1QBP/HSPA8/SRSF3	15
GO:0051052	regulation of DNA metabolic process	17/331	359/18723	0.000238668	0.00956746	0.00833972	HNRNPA1/CTNNB1/PARP1/OTUB2/MBD3/RPS3/ALYREF/HSP90AA1/HSP90AB1/KPNA2/DHX36/NPM1/HNRNPC/HMGB1/CCT6A/CCT3/CCT5	17
GO:0006403	RNA localization	12/331	201/18723	0.000251988	0.00999281	0.00871048	HNRNPA1/RBM8A/ALYREF/HNRNPA3/DHX36/NPM1/SRSF3/CCT6A/CCT3/EIF5A/CCT5/RAN	12
GO:0046685	response to arsenic-containing substance	5/331	33/18723	0.000264746	0.0102777	0.00895884	VCP/HNRNPA1/SERPINF1/DHX36/PPIF	5
GO:0071353	cellular response to interleukin-4	5/331	33/18723	0.000264746	0.0102777	0.00895884	HSP90AB1/IMPDH2/RPLP0/RPL3/TUBA1B	5
GO:0032206	positive regulation of telomere maintenance	6/331	52/18723	0.000299481	0.011487	0.010013	HNRNPA1/CTNNB1/DHX36/CCT6A/CCT3/CCT5	6
GO:0032212	positive regulation of telomere maintenance via telomerase	5/331	34/18723	0.000305937	0.011487	0.010013	HNRNPA1/CTNNB1/CCT6A/CCT3/CCT5	5
GO:0043484	regulation of RNA splicing	10/331	148/18723	0.000307828	0.011487	0.010013	MBNL3/HNRNPA1/RBM8A/SRSF2/NPM1/RBM3/RBM42/C1QBP/HSPA8/SRSF3	10
GO:0140694	non-membrane-bounded organelle assembly	17/331	367/18723	0.000308356	0.011487	0.010013	CEP152/RPS14/RPS5/RPS23/RPS3/RPL24/RPLP0/RPSA/NPM1/RPS15/RPL5/RPS19/RPL11/RPL3/KPNB1/C1QBP/SQLE	17
GO:1903201	regulation of oxidative stress-induced cell death	7/331	74/18723	0.000330447	0.0121505	0.0105912	PAGE4/SFPQ/CTNNB1/PARP1/RACK1/PPIA/SOD1	7
GO:0032210	regulation of telomere maintenance via telomerase	6/331	53/18723	0.000332754	0.0121505	0.0105912	HNRNPA1/CTNNB1/HNRNPC/CCT6A/CCT3/CCT5	6
GO:0097421	liver regeneration	5/331	35/18723	0.000351806	0.0127202	0.0110879	EZH2/TYMS/RPS16/RPS15/RPL19	5
GO:0045862	positive regulation of proteolysis	17/331	372/18723	0.00036035	0.0129026	0.0112469	HSPD1/VCP/HSPE1/RACK1/NUPR1/RPS3/PSMC1/PRELID1/PSMD14/PSMC4/ADRM1/AKIRIN2/HMGB1/PMAIP1/CYCS/ENO1/APP	17
GO:0071897	DNA biosynthetic process	11/331	180/18723	0.000371355	0.0130485	0.0113741	VCP/HNRNPA1/CTNNB1/PCLAF/HSP90AA1/HSP90AB1/TYMS/HNRNPC/CCT6A/CCT3/CCT5	11
GO:0071243	cellular response to arsenic-containing substance	4/331	20/18723	0.0003715	0.0130485	0.0113741	VCP/HNRNPA1/DHX36/PPIF	4
GO:0007568	aging	16/331	339/18723	0.000375262	0.0130563	0.0113808	ARG2/ID2/HMGA1/SLC1A2/TFCP2L1/SERPINF1/MBD3/LRP1/SOD1/HMGCR/FOXO4/TYMS/NPM1/JUN/APP/ATP2B1	16
GO:0071621	granulocyte chemotaxis	9/331	125/18723	0.00038391	0.0132323	0.0115343	MPP1/CCR7/PPIA/BSG/AKIRIN1/C1QBP/VAV3/LGALS3/CSF3R	9
GO:0031100	animal organ regeneration	7/331	76/18723	0.000389548	0.0133023	0.0115953	EZH2/TYMS/RPS16/RPS15/RPL19/PGF/GSTP1	7
GO:0070670	response to interleukin-4	5/331	36/18723	0.000402689	0.0136249	0.0118765	HSP90AB1/IMPDH2/RPLP0/RPL3/TUBA1B	5
GO:0098656	anion transmembrane transport	13/331	245/18723	0.000441869	0.0148147	0.0129136	SLC13A4/SLC19A1/SLC25A5/SLC1A2/GABRE/SLC25A1/SLC26A2/SLC25A3/SLC43A2/TCAF1/SLC25A6/SLC38A9/SLC7A8	13
GO:0016032	viral process	18/331	415/18723	0.000454662	0.0149783	0.0130562	SLC52A1/VCP/PPIA/HSP90AB1/NRP1/KPNA2/RPSA/PABPC1/BSG/ST3GAL4/JUN/EIF3B/EIF3F/HSPA8/EEA1/SIVA1/LY6E/RAN	18
GO:1990542	mitochondrial transmembrane transport	8/331	102/18723	0.000454982	0.0149783	0.0130562	HSPD1/SLC25A5/ATP5F1B/SLC25A1/SLC25A3/SLC25A6/ATP5F1A/ATP5PO	8
GO:0000462	maturation of SSU-rRNA from tricistronic rRNA transcript (SSU-rRNA, 5.8S rRNA, LSU-rRNA)	5/331	37/18723	0.000458934	0.0149783	0.0130562	RPS14/RPS16/RPS21/RPS19/RPS8	5
GO:0030593	neutrophil chemotaxis	8/331	103/18723	0.000485852	0.0157178	0.0137008	MPP1/CCR7/PPIA/BSG/C1QBP/VAV3/LGALS3/CSF3R	8
GO:0002262	myeloid cell homeostasis	10/331	157/18723	0.000492166	0.0157836	0.0137581	ID2/SLC25A5/RPS14/PRMT1/SOD1/RPS19/HMGB1/ALAS1/RPS6/PRDX1	10
GO:0009060	aerobic respiration	11/331	189/18723	0.000560573	0.0178223	0.0155353	VCP/ATP5F1B/NUPR1/ATP5F1A/PPIF/ATP5PO/COX5A/NDUFB9/CHCHD2/CYCS/NDUFA4	11
GO:0097529	myeloid leukocyte migration	12/331	220/18723	0.000569936	0.0178578	0.0155662	MPP1/CCR7/PPIA/RPS19/BSG/AKIRIN1/HMGB1/PGF/C1QBP/VAV3/LGALS3/CSF3R	12
GO:0015980	energy derivation by oxidation of organic compounds	15/331	318/18723	0.000571371	0.0178578	0.0155662	VCP/ATP5F1B/NUPR1/PRELID1/ATP5F1A/PPIF/ATP5PO/HMGB1/COX5A/NDUFB9/PPP1CB/CHCHD2/CYCS/NDUFA4/PHLDA2	15
GO:2000278	regulation of DNA biosynthetic process	8/331	106/18723	0.00058879	0.0181127	0.0157884	HNRNPA1/CTNNB1/HSP90AA1/HSP90AB1/HNRNPC/CCT6A/CCT3/CCT5	8
GO:0097305	response to alcohol	13/331	253/18723	0.000598005	0.0181127	0.0157884	CCR7/CTNNB1/PARP1/SOD1/HMGCR/RPL10A/TYMS/PSMD14/RPL15/GSTP1/EEF1B2/GGH/ATP2B1	13
GO:0032070	regulation of deoxyribonuclease activity	3/331	10/18723	0.000599172	0.0181127	0.0157884	RPS3/NPM1/HMGB1	3
GO:1904851	positive regulation of establishment of protein localization to telomere	3/331	10/18723	0.000599172	0.0181127	0.0157884	CCT6A/CCT3/CCT5	3
GO:0034250	positive regulation of cellular amide metabolic process	10/331	162/18723	0.000629077	0.0188621	0.0164416	RPS4X/RPS9/DHX36/PABPC1/NPM1/RPL26/RPL5/RBM3/C1QBP/EIF5A	10
GO:0042026	protein refolding	4/331	23/18723	0.000651169	0.019367	0.0168818	HSPD1/HSP90AA1/DNAJA2/HSPA8	4
GO:2001234	negative regulation of apoptotic signaling pathway	12/331	224/18723	0.000668349	0.019719	0.0171885	IFI6/SLC25A5/SIAH2/CTNNB1/PPIA/PRDX2/NRP1/PRELID1/PPIF/GSTP1/ENO1/LGALS3	12
GO:0006417	regulation of translation	19/331	468/18723	0.000711227	0.0208175	0.0181461	RACK1/RPS14/RBM8A/RPS4X/RPS3/EIF2AK1/RPS9/DHX36/TYMS/PABPC1/NPM1/RPL26/RPL5/RBM3/EIF3B/C1QBP/SELENOT/EIF5A/APP	19
GO:0070997	neuron death	16/331	361/18723	0.000740786	0.021512	0.0187514	HSPD1/TNFRSF21/SIAH1/CTNNB1/PARP1/RACK1/NUPR1/SERPINF1/LRP1/PSMC1/SOD1/HSP90AB1/NRP1/UBB/JUN/APP	16
GO:0045471	response to ethanol	9/331	137/18723	0.000748202	0.0215576	0.0187912	SOD1/HMGCR/RPL10A/TYMS/PSMD14/RPL15/GSTP1/EEF1B2/GGH	9
GO:0048732	gland development	18/331	436/18723	0.000806584	0.0227175	0.0198023	ID2/CTNNB1/TFCP2L1/SERPINF1/EZH2/PBX1/ARID5B/SOD1/PRDX2/NRP1/JARID2/TYMS/RPS16/RPS15/RPL19/UMPS/PITX1/LY6E	18
GO:0070203	regulation of establishment of protein localization to telomere	3/331	11/18723	0.000813099	0.0227175	0.0198023	CCT6A/CCT3/CCT5	3
GO:1904869	regulation of protein localization to Cajal body	3/331	11/18723	0.000813099	0.0227175	0.0198023	CCT6A/CCT3/CCT5	3
GO:1904871	positive regulation of protein localization to Cajal body	3/331	11/18723	0.000813099	0.0227175	0.0198023	CCT6A/CCT3/CCT5	3
GO:0030595	leukocyte chemotaxis	12/331	230/18723	0.000842426	0.0231856	0.0202103	MPP1/CCR7/PPIA/RPS19/BSG/AKIRIN1/HMGB1/PGF/C1QBP/VAV3/LGALS3/CSF3R	12
GO:0045333	cellular respiration	12/331	230/18723	0.000842426	0.0231856	0.0202103	VCP/ATP5F1B/NUPR1/PRELID1/ATP5F1A/PPIF/ATP5PO/COX5A/NDUFB9/CHCHD2/CYCS/NDUFA4	12
GO:1900182	positive regulation of protein localization to nucleus	7/331	87/18723	0.000882751	0.0241154	0.0210208	PARP1/HSP90AB1/NPM1/CCT6A/CCT3/CCT5/RAN	7
GO:0016126	sterol biosynthetic process	6/331	64/18723	0.000923801	0.0249157	0.0217184	SOD1/HMGCR/IDI1/INSIG1/MSMO1/SQLE	6
GO:0006458	'de novo' protein folding	5/331	43/18723	0.000929485	0.0249157	0.0217184	HSPD1/DNAJB4/HSPE1/BAG1/HSPA8	5
GO:0051054	positive regulation of DNA metabolic process	11/331	201/18723	0.000932313	0.0249157	0.0217184	HNRNPA1/CTNNB1/PARP1/RPS3/HSP90AA1/HSP90AB1/DHX36/HMGB1/CCT6A/CCT3/CCT5	11
GO:0071677	positive regulation of mononuclear cell migration	6/331	65/18723	0.00100286	0.0266082	0.0231937	CCR7/HMGB1/C1QBP/LGALS3/APP/SELENOK	6
GO:1900407	regulation of cellular response to oxidative stress	7/331	89/18723	0.00101018	0.026611	0.0231961	PAGE4/SFPQ/CTNNB1/PARP1/RACK1/PPIA/SOD1	7
GO:0062197	cellular response to chemical stress	15/331	337/18723	0.00103065	0.0268442	0.0233994	PAGE4/SFPQ/CTNNB1/PARP1/RACK1/EZH2/RPS3/PPIA/SOD1/PRDX2/PPIF/JUN/CHCHD2/PRDX1/MAP1LC3A	15
GO:0015985	energy coupled proton transport, down electrochemical gradient	4/331	26/18723	0.00105443	0.0268442	0.0233994	ATP5F1B/ATP5MC3/ATP5F1A/ATP5PO	4
GO:0015986	ATP synthesis coupled proton transport	4/331	26/18723	0.00105443	0.0268442	0.0233994	ATP5F1B/ATP5MC3/ATP5F1A/ATP5PO	4
GO:0070202	regulation of establishment of protein localization to chromosome	3/331	12/18723	0.00106998	0.0268442	0.0233994	CCT6A/CCT3/CCT5	3
GO:1903405	protein localization to nuclear body	3/331	12/18723	0.00106998	0.0268442	0.0233994	CCT6A/CCT3/CCT5	3
GO:1904816	positive regulation of protein localization to chromosome, telomeric region	3/331	12/18723	0.00106998	0.0268442	0.0233994	CCT6A/CCT3/CCT5	3
GO:1904867	protein localization to Cajal body	3/331	12/18723	0.00106998	0.0268442	0.0233994	CCT6A/CCT3/CCT5	3
GO:0043161	proteasome-mediated ubiquitin-dependent protein catabolic process	17/331	412/18723	0.00112515	0.0280374	0.0244395	NEDD4L/GNA12/VCP/SIAH1/SIAH2/CTNNB1/RACK1/TBL1X/PSMC1/HSP90AB1/PSMD6/SKP2/PSMD14/PSMC4/PSMD1/PSMD2/RPL11	17
GO:0048538	thymus development	5/331	45/18723	0.00114626	0.0283718	0.024731	CTNNB1/PBX1/SOD1/PRDX2/JARID2	5
GO:0006413	translational initiation	8/331	118/18723	0.00119042	0.0292685	0.0255126	RPS5/RPS3/EIF2AK1/NPM1/EIF3B/EIF3F/RPS3A/EIF1AX	8
GO:0043281	regulation of cysteine-type endopeptidase activity involved in apoptotic process	11/331	209/18723	0.00127882	0.0311673	0.0271677	HSPD1/IFI6/VCP/HSPE1/SIAH2/RACK1/RPS3/HMGB1/PMAIP1/SERPINB9/CYCS	11
GO:0097530	granulocyte migration	9/331	148/18723	0.00129293	0.0311673	0.0271677	MPP1/CCR7/PPIA/BSG/AKIRIN1/C1QBP/VAV3/LGALS3/CSF3R	9
GO:0009266	response to temperature stimulus	10/331	178/18723	0.00129355	0.0311673	0.0271677	HSPD1/VCP/DNAJB4/SOD1/HSP90AA1/HSP90AB1/DHX36/RBBP7/DNAJA2/ATP2B1	10
GO:0030099	myeloid cell differentiation	16/331	381/18723	0.0013028	0.0311673	0.0271677	ID2/SLC25A5/CCR7/CTNNB1/PARP1/RPS14/EIF2AK1/PRMT1/TET2/RPS19/HMGB1/ALAS1/JUN/RPS6/APP/CSF3R	16
GO:0060326	cell chemotaxis	14/331	310/18723	0.0013099	0.0311673	0.0271677	MPP1/CCR7/PPIA/NRP1/RPS19/BSG/AKIRIN1/HMGB1/PGF/C1QBP/GSTP1/VAV3/LGALS3/CSF3R	14
GO:0034605	cellular response to heat	6/331	69/18723	0.00137223	0.0322486	0.0281103	HSPD1/VCP/HSP90AA1/HSP90AB1/DHX36/RBBP7	6
GO:0042541	hemoglobin biosynthetic process	3/331	13/18723	0.00137284	0.0322486	0.0281103	EIF2AK1/PRMT1/ALAS1	3
GO:1990266	neutrophil migration	8/331	122/18723	0.0014748	0.0343497	0.0299417	MPP1/CCR7/PPIA/BSG/C1QBP/VAV3/LGALS3/CSF3R	8
GO:0036473	cell death in response to oxidative stress	7/331	95/18723	0.00148091	0.0343497	0.0299417	PAGE4/SFPQ/CTNNB1/PARP1/RACK1/PPIA/SOD1	7
GO:0051402	neuron apoptotic process	12/331	246/18723	0.00149981	0.0345705	0.0301343	HSPD1/TNFRSF21/SIAH1/CTNNB1/PARP1/NUPR1/LRP1/SOD1/HSP90AB1/NRP1/JUN/APP	12
GO:2000059	negative regulation of ubiquitin-dependent protein catabolic process	5/331	48/18723	0.00153867	0.0350988	0.0305947	HSP90AB1/RPL5/RPL11/RPS7/RPL23	5
GO:0045861	negative regulation of proteolysis	15/331	351/18723	0.00154176	0.0350988	0.0305947	IFI6/SIAH2/SPINT1/SERPINF1/LRP1/HSP90AB1/APLP2/RPL5/RPL11/PEBP1/RPS7/SERPINB2/RPL23/SERPINB9/APP	15
GO:1902175	regulation of oxidative stress-induced intrinsic apoptotic signaling pathway	4/331	29/18723	0.00160681	0.0363553	0.03169	SFPQ/PARP1/PPIA/SOD1	4
GO:0070661	leukocyte proliferation	14/331	318/18723	0.00166303	0.0373978	0.0325987	ARG2/HSPD1/TNFRSF21/CTNNB1/RPS3/PRDX2/IMPDH2/HMGB1/PNP/GSTP1/VAV3/RPS6/LGALS3/SELENOK	14
GO:0070227	lymphocyte apoptotic process	6/331	72/18723	0.00171128	0.0374112	0.0326104	ARG2/TNFRSF21/PRELID1/RPS6/LGALS3/LGALS16	6
GO:0000054	ribosomal subunit export from nucleus	3/331	14/18723	0.00172449	0.0374112	0.0326104	NPM1/RPS15/RAN	3
GO:0033750	ribosome localization	3/331	14/18723	0.00172449	0.0374112	0.0326104	NPM1/RPS15/RAN	3
GO:1901857	positive regulation of cellular respiration	3/331	14/18723	0.00172449	0.0374112	0.0326104	VCP/NUPR1/PRELID1	3
GO:1904814	regulation of protein localization to chromosome, telomeric region	3/331	14/18723	0.00172449	0.0374112	0.0326104	CCT6A/CCT3/CCT5	3
GO:1990173	protein localization to nucleoplasm	3/331	14/18723	0.00172449	0.0374112	0.0326104	CCT6A/CCT3/CCT5	3
GO:1902882	regulation of response to oxidative stress	7/331	98/18723	0.00177275	0.0381904	0.0332896	PAGE4/SFPQ/CTNNB1/PARP1/RACK1/PPIA/SOD1	7
GO:0034614	cellular response to reactive oxygen species	9/331	155/18723	0.00178111	0.0381904	0.0332896	RACK1/EZH2/RPS3/SOD1/PRDX2/PPIF/JUN/PRDX1/MAP1LC3A	9
GO:1902751	positive regulation of cell cycle G2/M phase transition	4/331	30/18723	0.00182847	0.0389126	0.0339191	BRD4/PBX1/NPM1/APP	4
GO:0030490	maturation of SSU-rRNA	5/331	50/18723	0.00185	0.0389126	0.0339191	RPS14/RPS16/RPS21/RPS19/RPS8	5
GO:0070231	T cell apoptotic process	5/331	50/18723	0.00185	0.0389126	0.0339191	ARG2/PRELID1/RPS6/LGALS3/LGALS16	5
GO:0033044	regulation of chromosome organization	10/331	187/18723	0.00186755	0.0389126	0.0339191	DNMT1/SFPQ/HNRNPA1/CTNNB1/PARP1/DHX36/HNRNPC/CCT6A/CCT3/CCT5	10
GO:0061136	regulation of proteasomal protein catabolic process	10/331	187/18723	0.00186755	0.0389126	0.0339191	GNA12/VCP/RACK1/NUPR1/PSMC1/HSP90AB1/PSMD14/PSMC4/UBB/RPL11	10
GO:0034470	ncRNA processing	16/331	395/18723	0.00188196	0.0389924	0.0339887	RPS14/RPL14/RPL10A/RPL7A/RPS16/RPS21/RPL7/RPL26/RPS15/RPL5/RPS19/RPS8/RPL11/RPS7/RPL35A/RPS6	16
GO:0046651	lymphocyte proliferation	13/331	288/18723	0.00193636	0.0398463	0.034733	ARG2/HSPD1/TNFRSF21/CTNNB1/RPS3/PRDX2/IMPDH2/HMGB1/PNP/VAV3/RPS6/LGALS3/SELENOK	13
GO:1902600	proton transmembrane transport	9/331	157/18723	0.00194478	0.0398463	0.034733	SLC25A5/ATP5F1B/SLC25A3/ATP5MC3/ATP5F1A/PPIF/ATP5PO/COX5A/NDUFA4	9
GO:0044403	biological process involved in symbiotic interaction	13/331	290/18723	0.00205739	0.0412969	0.0359974	SLC52A1/HSPD1/ALYREF/PPIA/HSP90AB1/NRP1/RPSA/BSG/JUN/HSPA8/SERPINB9/SIVA1/LY6E	13
GO:0000302	response to reactive oxygen species	11/331	222/18723	0.00206307	0.0412969	0.0359974	HSPD1/RACK1/EZH2/RPS3/SOD1/PRDX2/PPIF/JUN/GSTP1/PRDX1/MAP1LC3A	11
GO:0015931	nucleobase-containing compound transport	11/331	222/18723	0.00206307	0.0412969	0.0359974	SLC19A1/SLC25A5/HNRNPA1/RBM8A/ALYREF/HNRNPA3/NPM1/SLC25A6/SRSF3/EIF5A/RAN	11
GO:0034101	erythrocyte homeostasis	8/331	129/18723	0.00209996	0.0412969	0.0359974	ID2/SLC25A5/RPS14/PRMT1/RPS19/ALAS1/RPS6/PRDX1	8
GO:0043280	positive regulation of cysteine-type endopeptidase activity involved in apoptotic process	8/331	129/18723	0.00209996	0.0412969	0.0359974	HSPD1/VCP/HSPE1/RACK1/RPS3/HMGB1/PMAIP1/CYCS	8
GO:0098869	cellular oxidant detoxification	7/331	101/18723	0.0021074	0.0412969	0.0359974	PTGES/SOD1/PRDX2/GSTP1/GPX3/SELENOT/PRDX1	7
GO:0032943	mononuclear cell proliferation	13/331	291/18723	0.0021202	0.0412969	0.0359974	ARG2/HSPD1/TNFRSF21/CTNNB1/RPS3/PRDX2/IMPDH2/HMGB1/PNP/VAV3/RPS6/LGALS3/SELENOK	13
GO:0002679	respiratory burst involved in defense response	3/331	15/18723	0.00212755	0.0412969	0.0359974	PRDX2/RPS19/SELENOK	3
GO:0071428	rRNA-containing ribonucleoprotein complex export from nucleus	3/331	15/18723	0.00212755	0.0412969	0.0359974	NPM1/RPS15/RAN	3
GO:1904874	positive regulation of telomerase RNA localization to Cajal body	3/331	15/18723	0.00212755	0.0412969	0.0359974	CCT6A/CCT3/CCT5	3
GO:0009123	nucleoside monophosphate metabolic process	6/331	76/18723	0.0022579	0.0435975	0.0380028	MPP1/IMPDH2/TYMS/UMPS/PNP/AK3	6
GO:0007566	embryo implantation	5/331	53/18723	0.00240013	0.0461026	0.0401865	SOD1/BSG/RPL29/C1QBP/ITGB4	5
GO:0000380	alternative mRNA splicing, via spliceosome	6/331	77/18723	0.00241303	0.0461102	0.0401931	SFPQ/MBNL3/HNRNPA1/RBM8A/HNRNPM/SRSF2	6
GO:0050900	leukocyte migration	15/331	369/18723	0.00249625	0.0474544	0.0413648	MPP1/CCR7/PPIA/RPS19/BSG/ST3GAL4/AKIRIN1/HMGB1/PGF/C1QBP/VAV3/LGALS3/APP/SELENOK/CSF3R	15
GO:0006919	activation of cysteine-type endopeptidase activity involved in apoptotic process	6/331	78/18723	0.00257605	0.0483833	0.0421745	HSPD1/VCP/HSPE1/RACK1/PMAIP1/CYCS	6
GO:0050862	positive regulation of T cell receptor signaling pathway	3/331	16/18723	0.00258447	0.0483833	0.0421745	CCR7/RPS3/KCNN4	3
GO:0070200	establishment of protein localization to telomere	3/331	16/18723	0.00258447	0.0483833	0.0421745	CCT6A/CCT3/CCT5	3

## Sheet: STB2 GO
ID	Description	GeneRatio	BgRatio	pvalue	p.adjust	qvalue	geneID	Count
GO:0031960	response to corticosteroid	10/126	167/18723	1.92585e-07	0.000505535	0.000425714	FOS/ANXA1/EGFR/ENG/ZFP36L1/FOSB/ADM/ERRFI1/HSD3B1/DUSP1	10
GO:0051384	response to glucocorticoid	9/126	148/18723	7.08478e-07	0.000929877	0.000783055	FOS/ANXA1/EGFR/ZFP36L1/FOSB/ADM/ERRFI1/HSD3B1/DUSP1	9
GO:0048545	response to steroid hormone	12/126	339/18723	3.13812e-06	0.00274585	0.0023123	FOS/ANXA1/EGFR/CLDN4/ENG/ZFP36L1/FOSB/DAB2/ADM/ERRFI1/HSD3B1/DUSP1	12
GO:0071456	cellular response to hypoxia	8/126	151/18723	8.35853e-06	0.00493059	0.00415207	HILPDA/MALAT1/CITED2/ZFP36L1/HP1BP3/NPEPPS/NDRG1/EGR1	8
GO:0030856	regulation of epithelial cell differentiation	8/126	154/18723	9.65628e-06	0.00493059	0.00415207	BTG1/GATA3/ZFP36L1/NCOA3/CEBPB/GRHL1/ERRFI1/CDH5	8
GO:0036294	cellular response to decreased oxygen levels	8/126	161/18723	1.33593e-05	0.00493059	0.00415207	HILPDA/MALAT1/CITED2/ZFP36L1/HP1BP3/NPEPPS/NDRG1/EGR1	8
GO:0043618	regulation of transcription from RNA polymerase II promoter in response to stress	5/126	47/18723	1.55894e-05	0.00493059	0.00415207	CITED2/ATF3/CEBPB/DNAJB1/EGR1	5
GO:0001570	vasculogenesis	6/126	80/18723	1.6484e-05	0.00493059	0.00415207	RASA1/CITED2/ENG/ZFP36L1/QKI/ADM	6
GO:0042445	hormone metabolic process	9/126	218/18723	1.69049e-05	0.00493059	0.00415207	GATA3/CTSL/RDH13/CYP19A1/DHRS9/ADM/EGR1/HSD3B1/MME	9
GO:0001892	embryonic placenta development	6/126	82/18723	1.89988e-05	0.00498718	0.00419973	KRT19/CITED2/ZFP36L1/CEBPB/KRT8/ADM	6
GO:0052126	movement in host environment	8/126	175/18723	2.44172e-05	0.00570215	0.00480181	EGFR/CD55/NECTIN4/CD46/TFRC/CTSL/ARL8B/DPP4	8
GO:0071453	cellular response to oxygen levels	8/126	177/18723	2.64928e-05	0.00570215	0.00480181	HILPDA/MALAT1/CITED2/ZFP36L1/HP1BP3/NPEPPS/NDRG1/EGR1	8
GO:0043620	regulation of DNA-templated transcription in response to stress	5/126	53/18723	2.82392e-05	0.00570215	0.00480181	CITED2/ATF3/CEBPB/DNAJB1/EGR1	5
GO:0002934	desmosome organization	3/126	10/18723	3.45002e-05	0.00646879	0.0054474	DSP/PERP/GRHL1	3
GO:0001666	response to hypoxia	10/126	307/18723	4.37056e-05	0.00710881	0.00598636	HILPDA/MALAT1/CITED2/ZFP36L1/HP1BP3/NPEPPS/ADM/DPP4/NDRG1/EGR1	10
GO:0008209	androgen metabolic process	4/126	30/18723	4.67926e-05	0.00710881	0.00598636	CYP19A1/DHRS9/ADM/HSD3B1	4
GO:0007565	female pregnancy	8/126	193/18723	4.90689e-05	0.00710881	0.00598636	FOS/CLDN4/CITED2/FOSB/PRLR/ENDOU/ADM/SYDE1	8
GO:0050729	positive regulation of inflammatory response	7/126	142/18723	4.95532e-05	0.00710881	0.00598636	EGFR/NFKBIA/PDCD4/CEBPB/NMI/NEAT1/S100A9	7
GO:0001890	placenta development	7/126	144/18723	5.41623e-05	0.00710881	0.00598636	KRT19/CITED2/ZFP36L1/CEBPB/KRT8/ADM/MME	7
GO:0046718	viral entry into host cell	7/126	144/18723	5.41623e-05	0.00710881	0.00598636	EGFR/CD55/NECTIN4/CD46/TFRC/CTSL/DPP4	7
GO:0042692	muscle cell differentiation	11/126	384/18723	5.77909e-05	0.00722387	0.00608326	MYOF/KRT19/ENG/RIPOR2/ERVW-1/ACTN4/PDCD4/SPAG9/QKI/KRT8/ADM	11
GO:0045216	cell-cell junction organization	8/126	200/18723	6.30757e-05	0.00738526	0.00621916	DSP/CLDN4/PERP/PAK2/GRHL1/PARD6B/CDH5/SVEP1	8
GO:0036293	response to decreased oxygen levels	10/126	322/18723	6.51615e-05	0.00738526	0.00621916	HILPDA/MALAT1/CITED2/ZFP36L1/HP1BP3/NPEPPS/ADM/DPP4/NDRG1/EGR1	10
GO:0051701	biological process involved in interaction with host	8/126	203/18723	7.00216e-05	0.00738526	0.00621916	EGFR/CD55/NECTIN4/CD46/TFRC/CTSL/ARL8B/DPP4	8
GO:0044409	entry into host	7/126	151/18723	7.31442e-05	0.00738526	0.00621916	EGFR/CD55/NECTIN4/CD46/TFRC/CTSL/DPP4	7
GO:0043588	skin development	9/126	263/18723	7.31492e-05	0.00738526	0.00621916	ANXA1/EGFR/DSP/CLDN4/ZFP36L1/NCOA3/GRHL1/ARRDC3/ERRFI1	9
GO:0032352	positive regulation of hormone metabolic process	3/126	13/18723	8.10187e-05	0.00787681	0.00663311	GATA3/ADM/EGR1	3
GO:0008207	C21-steroid hormone metabolic process	4/126	36/18723	9.7487e-05	0.0091394	0.00769634	DHRS9/ADM/EGR1/HSD3B1	4
GO:1901224	positive regulation of NIK/NF-kappaB signaling	5/126	69/18723	0.000101492	0.0091868	0.00773625	SASH1/EGFR/ACTN4/PDCD4/NMI	5
GO:0045616	regulation of keratinocyte differentiation	4/126	37/18723	0.000108737	0.00932724	0.00785452	ZFP36L1/NCOA3/GRHL1/ERRFI1	4
GO:1901222	regulation of NIK/NF-kappaB signaling	6/126	112/18723	0.00011015	0.00932724	0.00785452	SASH1/EGFR/NFKBIA/ACTN4/PDCD4/NMI	6
GO:0070482	response to oxygen levels	10/126	347/18723	0.00012077	0.0097447	0.00820606	HILPDA/MALAT1/CITED2/ZFP36L1/HP1BP3/NPEPPS/ADM/DPP4/NDRG1/EGR1	10
GO:0044706	multi-multicellular organism process	8/126	220/18723	0.000122505	0.0097447	0.00820606	FOS/CLDN4/CITED2/FOSB/PRLR/ENDOU/ADM/SYDE1	8

[truncated: 1 more sheets: STB3 GO]
