# Supplementary material for: Dissecting trophoblastic heterogeneity in abnormal pregnancy: Insights from comparative analysis of twin-pregnancy with hydatidiform mole and coexisting live fetus
Source: Genes Dis. 2025 Apr 28;13(1):101651. doi: 10.1016/j.gendis.2025.101651 (PMC12624585; doi:10.1016/j.gendis.2025.101651)
Supplement: Multimedia component 3 [file mmc3.xlsx]

## Sheet: CTB1
CTB1 GSVA score CHM vs Normal
Pathway	logFC	AveExpr	t	P.Value	adj.P.Val	B
KEGG_GLYCOLYSIS_GLUCONEOGENESIS	0.22584	-0.0201301	10.8618	1.13301e-26	6.19824e-26	48.8191
KEGG_OXIDATIVE_PHOSPHORYLATION	-0.00929785	0.00916716	-0.392875	0.694458	0.721615	-8.25599
KEGG_ONE_CARBON_POOL_BY_FOLATE	0.259845	-0.00636492	8.36227	1.20765e-16	3.45575e-16	25.974
KEGG_PURINE_METABOLISM	0.232614	0.0194641	17.4129	6.30396e-63	1.95423e-61	131.87
KEGG_FATTY_ACID_METABOLISM	-0.317466	-0.0191029	-13.7189	7.85257e-41	9.12861e-40	81.2072
KEGG_PYRIMIDINE_METABOLISM	0.200116	0.00671362	12.5727	8.01817e-35	7.4569e-34	67.4505
KEGG_GLYCEROPHOSPHOLIPID_METABOLISM	-0.218849	-0.0378242	-12.4928	2.02542e-34	1.7124e-33	66.5297
KEGG_SPHINGOLIPID_METABOLISM	-0.234281	-0.0229894	-9.9799	7.14843e-23	3.09211e-22	40.1482
KEGG_TAURINE_AND_HYPOTAURINE_METABOLISM	-0.398005	-0.00174244	-9.75095	6.23275e-22	2.41519e-21	38.0044
KEGG_HISTIDINE_METABOLISM	0.231317	-0.0170953	8.44478	6.13888e-17	1.81243e-16	26.6414
KEGG_AMINO_SUGAR_AND_NUCLEOTIDE_SUGAR_METABOLISM	-0.179556	-0.0128752	-7.83371	7.99101e-15	2.2184e-14	21.8431
KEGG_DRUG_METABOLISM_OTHER_ENZYMES	0.193576	-0.00487948	7.82983	8.23338e-15	2.25207e-14	21.8137
KEGG_RIBOFLAVIN_METABOLISM	0.256237	-0.0103937	7.81903	8.94635e-15	2.41162e-14	21.7319
KEGG_SELENOAMINO_ACID_METABOLISM	0.202694	-0.016731	7.55051	6.82104e-14	1.81245e-13	19.7334
KEGG_DRUG_METABOLISM_CYTOCHROME_P450	-0.162005	-0.0130806	-7.43367	1.61803e-13	4.1799e-13	18.8843
KEGG_PROPANOATE_METABOLISM	-0.171943	-0.0088181	-6.98288	4.03996e-12	9.75886e-12	15.7254
KEGG_METABOLISM_OF_XENOBIOTICS_BY_CYTOCHROME_P450	-0.151139	-0.0096992	-6.78701	1.5443e-11	3.54616e-11	14.4111
KEGG_NITROGEN_METABOLISM	-0.173449	-0.0888688	-6.34685	2.76811e-10	5.85078e-10	11.5877
KEGG_INOSITOL_PHOSPHATE_METABOLISM	-0.12231	-0.0240646	-6.07034	1.54996e-09	3.13362e-09	9.90668
KEGG_GLUTATHIONE_METABOLISM	-0.122245	-0.0247289	-5.47685	4.93297e-08	9.45909e-08	6.54208
KEGG_GLYOXYLATE_AND_DICARBOXYLATE_METABOLISM	0.192835	-0.0104602	5.43136	6.34578e-08	1.2044e-07	6.29796
KEGG_GLYCEROLIPID_METABOLISM	-0.114897	-0.0155982	-5.30894	1.23789e-07	2.27968e-07	5.65086
KEGG_PHENYLALANINE_METABOLISM	0.172108	-0.000271548	4.90814	1.00162e-06	1.6784e-06	3.63239
KEGG_CYSTEINE_AND_METHIONINE_METABOLISM	0.109209	-0.00209059	4.8528	1.32126e-06	2.19423e-06	3.36583
KEGG_SULFUR_METABOLISM	-0.176284	-0.0318537	-4.6389	3.75277e-06	6.12294e-06	2.36314
KEGG_TYROSINE_METABOLISM	0.101775	-0.0164745	4.03421	5.70544e-05	8.99332e-05	-0.23209
KEGG_ETHER_LIPID_METABOLISM	-0.0951296	0.000528474	-3.79825	0.00015051	0.000229466	-1.14841
KEGG_ASCORBATE_AND_ALDARATE_METABOLISM	0.182055	-0.0269568	3.68048	0.000239578	0.000362289	-1.58541
KEGG_NICOTINATE_AND_NICOTINAMIDE_METABOLISM	0.101181	0.00117514	3.53607	0.0004163	0.000619455	-2.10278
KEGG_ALPHA_LINOLENIC_ACID_METABOLISM	-0.0872843	0.0838489	-2.85003	0.00442081	0.00613635	-4.28095
KEGG_TRYPTOPHAN_METABOLISM	-0.0680593	-0.0492205	-2.81682	0.00490251	0.00664438	-4.37461
KEGG_ALANINE_ASPARTATE_AND_GLUTAMATE_METABOLISM	0.0674139	0.00388654	2.67615	0.00751426	0.00984262	-4.75937
KEGG_GALACTOSE_METABOLISM	-0.0747342	-0.0326411	-2.49633	0.0126366	0.0164365	-5.22272
KEGG_BUTANOATE_METABOLISM	-0.0630645	-0.026168	-2.28899	0.0221939	0.0282745	-5.71723

## Sheet: CTB2
CTB2 GSVA score CHM vs Normal
Pathway	logFC	AveExpr	t	P.Value	adj.P.Val	B
KEGG_GLYCOLYSIS_GLUCONEOGENESIS	0.243808	-0.0201301	15.4859	6.63468e-51	6.495e-50	104.063
KEGG_OXIDATIVE_PHOSPHORYLATION	0.0757096	0.00916716	4.22485	2.50937e-05	3.92221e-05	0.293203
KEGG_ONE_CARBON_POOL_BY_FOLATE	0.211448	-0.00636492	8.98671	6.22111e-19	1.677e-18	30.9274
KEGG_PURINE_METABOLISM	0.230369	0.0194641	22.7744	3.26081e-101	2.0217e-99	219.599
KEGG_GLYCEROPHOSPHOLIPID_METABOLISM	-0.230772	-0.0378242	-17.3975	7.93333e-63	1.22967e-61	131.419
KEGG_FATTY_ACID_METABOLISM	-0.22669	-0.0191029	-12.9372	1.09462e-36	6.56775e-36	71.4806
KEGG_DRUG_METABOLISM_CYTOCHROME_P450	-0.202879	-0.0130806	-12.2942	1.98962e-33	1.08844e-32	64.0202
KEGG_TAURINE_AND_HYPOTAURINE_METABOLISM	-0.353829	-0.00174244	-11.4483	2.36692e-29	1.04821e-28	54.6997
KEGG_SPHINGOLIPID_METABOLISM	-0.193119	-0.0229894	-10.8643	1.10441e-26	4.37066e-26	48.6013
KEGG_GLUTATHIONE_METABOLISM	-0.178478	-0.0247289	-10.5602	2.42805e-25	8.52109e-25	45.5366
KEGG_PYRIMIDINE_METABOLISM	0.120309	0.00671362	9.98231	6.98567e-23	2.24023e-22	39.9257
KEGG_ALANINE_ASPARTATE_AND_GLUTAMATE_METABOLISM	0.182859	0.00388654	9.58663	2.86941e-21	8.47158e-21	36.2472
KEGG_HISTIDINE_METABOLISM	0.198403	-0.0170953	9.56573	3.4787e-21	1.011e-20	36.0567
KEGG_METABOLISM_OF_XENOBIOTICS_BY_CYTOCHROME_P450	-0.15915	-0.0096992	-9.43837	1.1157e-20	3.19263e-20	34.9035
KEGG_RIBOFLAVIN_METABOLISM	0.22707	-0.0103937	9.1508	1.4731e-19	4.02937e-19	32.3514
KEGG_PHENYLALANINE_METABOLISM	0.224689	-0.000271548	8.46225	5.31524e-17	1.33599e-16	26.535
KEGG_ETHER_LIPID_METABOLISM	-0.1587	0.000528474	-8.36822	1.15032e-16	2.7787e-16	25.7733
KEGG_SELENOAMINO_ACID_METABOLISM	0.166722	-0.016731	8.20196	4.42022e-16	1.05405e-15	24.4457
KEGG_GLYOXYLATE_AND_DICARBOXYLATE_METABOLISM	0.212795	-0.0104602	7.91538	4.24905e-15	9.87905e-15	22.2154
KEGG_ALPHA_LINOLENIC_ACID_METABOLISM	-0.158183	0.0838489	-6.82122	1.22497e-11	2.44995e-11	14.3867
KEGG_PROPANOATE_METABOLISM	-0.126452	-0.0088181	-6.78207	1.59677e-11	3.12632e-11	14.127
KEGG_RETINOL_METABOLISM	0.114765	0.00860181	6.50159	1.02389e-10	1.9433e-10	12.3079
KEGG_CYSTEINE_AND_METHIONINE_METABOLISM	0.110204	-0.00209059	6.46726	1.27911e-10	2.40317e-10	12.0903
KEGG_DRUG_METABOLISM_OTHER_ENZYMES	0.11821	-0.00487948	6.31458	3.39671e-10	6.25532e-10	11.1357
KEGG_GLYCEROLIPID_METABOLISM	-0.103135	-0.0155982	-6.29354	3.8796e-10	7.07456e-10	11.0059
KEGG_ASCORBATE_AND_ALDARATE_METABOLISM	0.211099	-0.0269568	5.63608	2.01258e-08	3.43431e-08	7.15898
KEGG_GLYCINE_SERINE_AND_THREONINE_METABOLISM	0.0947151	-0.00986163	4.73167	2.39879e-06	3.91381e-06	2.53849
KEGG_AMINO_SUGAR_AND_NUCLEOTIDE_SUGAR_METABOLISM	-0.0722546	-0.0128752	-4.16314	3.28575e-05	5.09292e-05	0.0368297
KEGG_PYRUVATE_METABOLISM	0.0701026	-0.00263349	4.04803	5.38176e-05	8.27279e-05	-0.431528
KEGG_TYROSINE_METABOLISM	0.0728605	-0.0164745	3.81416	0.000141208	0.000210775	-1.34331
KEGG_BUTANOATE_METABOLISM	0.0699939	-0.026168	3.35512	0.000809624	0.00110728	-2.97757
KEGG_NITROGEN_METABOLISM	-0.064009	-0.0888688	-3.09326	0.00200981	0.00267018	-3.81721
KEGG_STARCH_AND_SUCROSE_METABOLISM	0.0609458	-0.0183589	3.00281	0.0027115	0.00357687	-4.09158
KEGG_TRYPTOPHAN_METABOLISM	-0.0542641	-0.0492205	-2.96601	0.00305623	0.00397523	-4.20088
KEGG_BETA_ALANINE_METABOLISM	-0.0561252	-0.0128202	-2.43538	0.0149718	0.0186896	-5.62847
KEGG_PORPHYRIN_AND_CHLOROPHYLL_METABOLISM	0.0519047	-0.0115085	2.23828	0.0253236	0.0303883	-6.08778
KEGG_NICOTINATE_AND_NICOTINAMIDE_METABOLISM	-0.0476677	0.00117514	-2.20007	0.0279272	0.0332978	-6.17235
KEGG_LINOLEIC_ACID_METABOLISM	-0.0355936	0.083928	-2.13087	0.0332335	0.039123	-6.32185

## Sheet: CTB3
CTB3 GSVA score CHM vs Normal
Pathway	logFC	AveExpr	t	P.Value	adj.P.Val	B
KEGG_GLYCOLYSIS_GLUCONEOGENESIS	0.219997	-0.0201301	13.8006	2.81984e-41	8.19515e-41	82.1102
KEGG_OXIDATIVE_PHOSPHORYLATION	0.472919	0.00916716	26.0639	1.65965e-127	1.54348e-126	280.141
KEGG_ONE_CARBON_POOL_BY_FOLATE	0.415026	-0.00636492	17.4207	5.60855e-63	2.42603e-62	131.878
KEGG_PURINE_METABOLISM	0.294942	0.0194641	28.7974	1.47353e-150	1.82718e-149	333.145
KEGG_PYRIMIDINE_METABOLISM	0.295137	0.00671362	24.1853	2.85835e-112	2.12661e-111	245.115
KEGG_GLYCINE_SERINE_AND_THREONINE_METABOLISM	0.384792	-0.00986163	18.9851	1.81542e-73	9.37966e-73	155.961
KEGG_SELENOAMINO_ACID_METABOLISM	0.3516	-0.016731	17.0831	8.51038e-61	3.51763e-60	126.873
KEGG_ALANINE_ASPARTATE_AND_GLUTAMATE_METABOLISM	0.299295	0.00388654	15.4968	5.71776e-51	2.00661e-50	104.328
KEGG_SPHINGOLIPID_METABOLISM	-0.278079	-0.0229894	-15.4503	1.08182e-50	3.72626e-50	103.693
KEGG_RIBOFLAVIN_METABOLISM	0.380405	-0.0103937	15.1404	7.33889e-49	2.3948e-48	99.4932
KEGG_GLYCEROPHOSPHOLIPID_METABOLISM	-0.195755	-0.0378242	-14.5751	1.35881e-45	4.28372e-45	92.0026
KEGG_CYSTEINE_AND_METHIONINE_METABOLISM	0.234446	-0.00209059	13.5881	3.99961e-40	1.12716e-39	79.4718
KEGG_ARGININE_AND_PROLINE_METABOLISM	0.194816	-0.0157272	13.2096	4.14605e-38	1.10166e-37	74.8558
KEGG_TYROSINE_METABOLISM	0.227701	-0.0164745	11.7724	6.94135e-31	1.67674e-30	58.3258
KEGG_GLYCEROLIPID_METABOLISM	-0.184256	-0.0155982	-11.1046	9.10597e-28	2.04061e-27	51.1997
KEGG_GLYOXYLATE_AND_DICARBOXYLATE_METABOLISM	0.27465	-0.0104602	10.0898	2.48908e-23	5.03227e-23	41.0715
KEGG_PYRUVATE_METABOLISM	0.174082	-0.00263349	9.9279	1.17361e-22	2.34722e-22	39.5357
KEGG_HISTIDINE_METABOLISM	0.198155	-0.0170953	9.43555	1.14473e-20	2.1507e-20	35.0024
KEGG_TAURINE_AND_HYPOTAURINE_METABOLISM	-0.284056	-0.00174244	-9.07702	2.82331e-19	4.95411e-19	31.8329
KEGG_GALACTOSE_METABOLISM	-0.20746	-0.0326411	-9.03851	3.95764e-19	6.87964e-19	31.4991
KEGG_INOSITOL_PHOSPHATE_METABOLISM	-0.126666	-0.0240646	-8.1996	4.50503e-16	7.41536e-16	24.5523
KEGG_BUTANOATE_METABOLISM	0.169856	-0.026168	8.04121	1.58725e-15	2.56721e-15	23.311
KEGG_STARCH_AND_SUCROSE_METABOLISM	-0.154362	-0.0183589	-7.51133	9.12512e-14	1.43837e-13	19.3229
KEGG_ETHER_LIPID_METABOLISM	-0.143313	0.000528474	-7.46336	1.3006e-13	2.03287e-13	18.9745
KEGG_AMINO_SUGAR_AND_NUCLEOTIDE_SUGAR_METABOLISM	-0.112745	-0.0128752	-6.41571	1.78301e-10	2.55107e-10	11.8922
KEGG_ASCORBATE_AND_ALDARATE_METABOLISM	0.243029	-0.0269568	6.40826	1.87027e-10	2.6555e-10	11.8455
KEGG_PROPANOATE_METABOLISM	0.11667	-0.0088181	6.18003	7.89165e-10	1.11201e-09	10.4394
KEGG_TRYPTOPHAN_METABOLISM	0.110655	-0.0492205	5.97344	2.78799e-09	3.89899e-09	9.20891
KEGG_GLUTATHIONE_METABOLISM	0.0955514	-0.0247289	5.58363	2.71102e-08	3.73519e-08	6.99682
KEGG_PHENYLALANINE_METABOLISM	0.150057	-0.000271548	5.58154	2.74313e-08	3.75164e-08	6.98539
KEGG_DRUG_METABOLISM_OTHER_ENZYMES	0.0949874	-0.00487948	5.01127	5.93251e-07	7.93847e-07	4.01068
KEGG_NITROGEN_METABOLISM	0.103976	-0.0888688	4.96251	7.60863e-07	1.00369e-06	3.7708
KEGG_ALPHA_LINOLENIC_ACID_METABOLISM	-0.108066	0.0838489	-4.60237	4.4661e-06	5.65098e-06	2.06972
KEGG_METABOLISM_OF_XENOBIOTICS_BY_CYTOCHROME_P450	0.0659529	-0.0096992	3.86294	0.000115959	0.000140055	-1.02963
KEGG_FRUCTOSE_AND_MANNOSE_METABOLISM	0.0720292	-0.0377629	3.66724	0.000252238	0.000300745	-1.76083
KEGG_BETA_ALANINE_METABOLISM	0.0764247	-0.0128202	3.27518	0.00107581	0.00127453	-3.11291
KEGG_PORPHYRIN_AND_CHLOROPHYLL_METABOLISM	0.0743004	-0.0115085	3.1644	0.00157974	0.001848	-3.4676
KEGG_RETINOL_METABOLISM	0.0363801	0.00860181	2.03547	0.0419479	0.047575	-6.39167

## Sheet: CTB4
CTB4 GSVA score CHM vs Normal
Pathway	logFC	AveExpr	t	P.Value	adj.P.Val	B
KEGG_GLYCOLYSIS_GLUCONEOGENESIS	0.401925	-0.0201301	27.3307	4.52048e-138	4.00385e-137	304.261
KEGG_OXIDATIVE_PHOSPHORYLATION	0.34317	0.00916716	20.5015	3.36816e-84	1.45693e-83	180.411
KEGG_ONE_CARBON_POOL_BY_FOLATE	0.556153	-0.00636492	25.3051	2.75191e-121	1.76502e-120	265.663
KEGG_PURINE_METABOLISM	0.453347	0.0194641	47.9812	0	0	735.103
KEGG_PYRIMIDINE_METABOLISM	0.508327	0.00671362	45.1538	3.13559e-299	1.16644e-297	675.072
KEGG_PYRUVATE_METABOLISM	0.35533	-0.00263349	21.9663	4.80344e-95	2.35116e-94	205.335
KEGG_SPHINGOLIPID_METABOLISM	-0.335245	-0.0229894	-20.1909	5.86409e-82	2.47891e-81	175.263
KEGG_GLYOXYLATE_AND_DICARBOXYLATE_METABOLISM	0.497657	-0.0104602	19.8179	2.69815e-79	1.04553e-78	169.146
KEGG_GLYCINE_SERINE_AND_THREONINE_METABOLISM	0.364339	-0.00986163	19.4858	5.95276e-77	2.21443e-76	163.762
KEGG_DRUG_METABOLISM_OTHER_ENZYMES	0.314189	-0.00487948	17.9679	1.41477e-66	4.61662e-66	139.932
KEGG_CYSTEINE_AND_METHIONINE_METABOLISM	0.280177	-0.00209059	17.6025	3.65048e-64	1.13165e-63	134.396
KEGG_TAURINE_AND_HYPOTAURINE_METABOLISM	-0.476607	-0.00174244	-16.5091	3.68773e-57	9.79883e-57	118.318
KEGG_ARGININE_AND_PROLINE_METABOLISM	0.224026	-0.0157272	16.4659	6.86713e-57	1.799e-56	117.699
KEGG_GLYCEROPHOSPHOLIPID_METABOLISM	-0.186385	-0.0378242	-15.0429	2.72884e-48	6.26623e-48	97.9726
KEGG_RIBOFLAVIN_METABOLISM	0.348521	-0.0103937	15.0364	2.97786e-48	6.59383e-48	97.8857
KEGG_SELENOAMINO_ACID_METABOLISM	0.275816	-0.016731	14.5265	2.56748e-45	5.36573e-45	91.1551
KEGG_GLUTATHIONE_METABOLISM	0.210802	-0.0247289	13.3529	7.2382e-39	1.41716e-38	76.3747
KEGG_BUTANOATE_METABOLISM	0.250746	-0.026168	12.8676	2.50378e-36	4.70408e-36	70.5605
KEGG_INOSITOL_PHOSPHATE_METABOLISM	-0.181774	-0.0240646	-12.7553	9.45179e-36	1.75803e-35	69.2397
KEGG_TRYPTOPHAN_METABOLISM	0.206792	-0.0492205	12.1007	1.78814e-32	3.13769e-32	61.7404
KEGG_ASCORBATE_AND_ALDARATE_METABOLISM	0.409465	-0.0269568	11.7037	1.47703e-30	2.54377e-30	57.3558
KEGG_ALANINE_ASPARTATE_AND_GLUTAMATE_METABOLISM	0.200161	0.00388654	11.2342	2.32383e-28	3.82507e-28	52.3337
KEGG_FRUCTOSE_AND_MANNOSE_METABOLISM	0.192682	-0.0377629	10.6339	1.15571e-25	1.86923e-25	46.1736
KEGG_HISTIDINE_METABOLISM	0.187825	-0.0170953	9.6948	1.05288e-21	1.67381e-21	37.1399
KEGG_PHENYLALANINE_METABOLISM	0.234161	-0.000271548	9.44141	1.08533e-20	1.68226e-20	34.831
KEGG_TYROSINE_METABOLISM	0.134595	-0.0164745	7.54313	7.20579e-14	1.00773e-13	19.3284
KEGG_ALPHA_LINOLENIC_ACID_METABOLISM	-0.153247	0.0838489	-7.07474	2.12849e-12	2.91102e-12	16.0019
KEGG_RETINOL_METABOLISM	0.115937	0.00860181	7.03148	2.88117e-12	3.91166e-12	15.7048
KEGG_BETA_ALANINE_METABOLISM	0.14151	-0.0128202	6.57375	6.39152e-11	8.55268e-11	12.6676
KEGG_PROPANOATE_METABOLISM	0.110109	-0.0088181	6.32234	3.23377e-10	4.26582e-10	11.0824
KEGG_SULFUR_METABOLISM	-0.164923	-0.0318537	-6.13605	1.03582e-09	1.35678e-09	9.94585
KEGG_ETHER_LIPID_METABOLISM	-0.0944217	0.000528474	-5.33021	1.10329e-07	1.42508e-07	5.40712
KEGG_FATTY_ACID_METABOLISM	-0.0778557	-0.0191029	-4.75682	2.12181e-06	2.70312e-06	2.55444
KEGG_GALACTOSE_METABOLISM	-0.092299	-0.0326411	-4.35897	1.3798e-05	1.73407e-05	0.761156
KEGG_LINOLEIC_ACID_METABOLISM	-0.066714	0.083928	-4.27583	2.00308e-05	2.50049e-05	0.405715
KEGG_NITROGEN_METABOLISM	-0.0811726	-0.0888688	-4.19954	2.80397e-05	3.45389e-05	0.0855069
KEGG_STARCH_AND_SUCROSE_METABOLISM	-0.0758345	-0.0183589	-4.00007	6.58628e-05	8.00685e-05	-0.725012
KEGG_AMINO_SUGAR_AND_NUCLEOTIDE_SUGAR_METABOLISM	-0.0647456	-0.0128752	-3.99377	6.76223e-05	8.16737e-05	-0.749975
KEGG_NICOTINATE_AND_NICOTINAMIDE_METABOLISM	-0.0699525	0.00117514	-3.45647	0.000559892	0.000654969	-2.73678
KEGG_GLYCEROLIPID_METABOLISM	-0.0459434	-0.0155982	-3.00142	0.0027238	0.00308919	-4.19807
KEGG_DRUG_METABOLISM_CYTOCHROME_P450	-0.038899	-0.0130806	-2.52358	0.0117011	0.0131109	-5.5129

## Sheet: CTB5
CTB5 GSVA score CHM vs Normal
Pathway	logFC	AveExpr	t	P.Value	adj.P.Val	B
KEGG_GLYCOLYSIS_GLUCONEOGENESIS	0.070248	-0.0201301	6.33898	2.91004e-10	4.22865e-10	10.9045
KEGG_OXIDATIVE_PHOSPHORYLATION	-0.296333	0.00916716	-23.4929	8.444e-107	7.13902e-106	232.105
KEGG_ONE_CARBON_POOL_BY_FOLATE	0.363355	-0.00636492	21.9394	7.6747e-95	5.70997e-94	204.613
KEGG_PYRIMIDINE_METABOLISM	0.293482	0.00671362	34.5949	6.27089e-202	1.45798e-200	450.952
KEGG_PURINE_METABOLISM	0.228105	0.0194641	32.0373	6.15267e-179	1.1444e-177	398.043
KEGG_FATTY_ACID_METABOLISM	-0.324484	-0.0191029	-26.3086	1.57274e-129	1.8283e-128	284.376
KEGG_DRUG_METABOLISM_OTHER_ENZYMES	0.287779	-0.00487948	21.8396	4.34151e-94	3.10585e-93	202.883
KEGG_GLYCEROPHOSPHOLIPID_METABOLISM	-0.19831	-0.0378242	-21.2396	1.3139e-89	8.72805e-89	192.584
KEGG_PROPANOATE_METABOLISM	-0.232171	-0.0088181	-17.6906	9.63895e-65	4.16941e-64	135.459
KEGG_DRUG_METABOLISM_CYTOCHROME_P450	-0.153167	-0.0130806	-13.1863	5.49588e-38	1.46033e-37	74.0854
KEGG_TAURINE_AND_HYPOTAURINE_METABOLISM	-0.270405	-0.00174244	-12.4296	4.20501e-34	9.90041e-34	65.193
KEGG_SPHINGOLIPID_METABOLISM	-0.152957	-0.0229894	-12.2248	4.38881e-33	1.0204e-32	62.8618
KEGG_AMINO_SUGAR_AND_NUCLEOTIDE_SUGAR_METABOLISM	-0.138673	-0.0128752	-11.3513	6.69632e-29	1.44827e-28	53.2932
KEGG_NITROGEN_METABOLISM	-0.163226	-0.0888688	-11.2062	3.12506e-28	6.60523e-28	51.764
KEGG_ALPHA_LINOLENIC_ACID_METABOLISM	-0.177264	0.0838489	-10.8597	1.15812e-26	2.42034e-26	48.179
KEGG_INOSITOL_PHOSPHATE_METABOLISM	-0.109395	-0.0240646	-10.1867	9.73616e-24	1.99003e-23	41.5014
KEGG_SULFUR_METABOLISM	-0.201149	-0.0318537	-9.93127	1.13654e-22	2.24891e-22	39.0668
KEGG_ETHER_LIPID_METABOLISM	-0.120127	0.000528474	-8.99893	5.59236e-19	1.00017e-18	30.6542
KEGG_METABOLISM_OF_XENOBIOTICS_BY_CYTOCHROME_P450	-0.106567	-0.0096992	-8.97864	6.67365e-19	1.18219e-18	30.4795
KEGG_TRYPTOPHAN_METABOLISM	-0.113742	-0.0492205	-8.83238	2.36076e-18	4.10375e-18	29.2309
KEGG_PORPHYRIN_AND_CHLOROPHYLL_METABOLISM	-0.14208	-0.0115085	-8.70436	7.02619e-18	1.19897e-17	28.1535
KEGG_RIBOFLAVIN_METABOLISM	0.150523	-0.0103937	8.61785	1.45643e-17	2.4405e-17	27.4337
KEGG_BETA_ALANINE_METABOLISM	-0.138143	-0.0128202	-8.51598	3.40733e-17	5.55933e-17	26.5945
KEGG_CYSTEINE_AND_METHIONINE_METABOLISM	0.0882618	-0.00209059	7.35855	2.80118e-13	4.16816e-13	17.7135
KEGG_NICOTINATE_AND_NICOTINAMIDE_METABOLISM	0.111182	0.00117514	7.29025	4.59396e-13	6.78157e-13	17.2273
KEGG_GLYCEROLIPID_METABOLISM	-0.0715317	-0.0155982	-6.2013	6.91474e-10	9.97009e-10	10.0592
KEGG_GLUTATHIONE_METABOLISM	-0.0709026	-0.0247289	-5.95998	3.02277e-09	4.29188e-09	8.62055
KEGG_STARCH_AND_SUCROSE_METABOLISM	-0.0799903	-0.0183589	-5.59909	2.48379e-08	3.47357e-08	6.57162
KEGG_ARGININE_AND_PROLINE_METABOLISM	-0.0532352	-0.0157272	-5.19238	2.30891e-07	3.15778e-07	4.41095
KEGG_ASCORBATE_AND_ALDARATE_METABOLISM	0.130238	-0.0269568	4.93998	8.52951e-07	1.15802e-06	3.14955
KEGG_ARACHIDONIC_ACID_METABOLISM	-0.0510665	0.0551446	-4.91944	9.46169e-07	1.27527e-06	3.04962
KEGG_TYROSINE_METABOLISM	-0.0660988	-0.0164745	-4.91583	9.63551e-07	1.28936e-06	3.03208
KEGG_PHENYLALANINE_METABOLISM	0.0873246	-0.000271548	4.67237	3.19613e-06	4.21617e-06	1.87904
KEGG_SELENOAMINO_ACID_METABOLISM	-0.0655196	-0.016731	-4.57923	4.98363e-06	6.48221e-06	1.45301
KEGG_LINOLEIC_ACID_METABOLISM	-0.0518491	0.083928	-4.40985	1.09496e-05	1.41433e-05	0.699802
KEGG_HISTIDINE_METABOLISM	0.0582197	-0.0170953	3.98782	6.93253e-05	8.48323e-05	-1.05586
KEGG_GALACTOSE_METABOLISM	-0.0632281	-0.0326411	-3.96257	7.70143e-05	9.36252e-05	-1.15541
KEGG_GLYOXYLATE_AND_DICARBOXYLATE_METABOLISM	0.0699631	-0.0104602	3.69722	0.000224439	0.000269327	-2.16391
KEGG_BUTANOATE_METABOLISM	-0.0537712	-0.026168	-3.66179	0.00025762	0.000307163	-2.29336
KEGG_GLYCINE_SERINE_AND_THREONINE_METABOLISM	-0.0503078	-0.00986163	-3.57048	0.000365587	0.000430375	-2.62132
KEGG_PYRUVATE_METABOLISM	-0.0294245	-0.00263349	-2.41387	0.0158822	0.0174798	-6.06585

## Sheet: EVT1
Pathway	logFC	AveExpr	t	P.Value	adj.P.Val	B
HALLMARK_HEDGEHOG_SIGNALING	-0.555318	-0.0226468	-46.1365	2.04515e-239	3.40859e-238	537.376
HALLMARK_TNFA_SIGNALING_VIA_NFKB	-0.476274	-0.0520759	-74.0551	0	0	873.297
HALLMARK_TGF_BETA_SIGNALING	-0.378191	-0.0595408	-36.9686	9.80974e-183	4.08739e-182	406.826
HALLMARK_UV_RESPONSE_DN	-0.367037	-0.0451206	-45.5355	7.97401e-236	9.96752e-235	529.104
HALLMARK_INTERFERON_GAMMA_RESPONSE	-0.358164	-0.0159938	-38.0102	2.31893e-189	1.28829e-188	422.087
HALLMARK_NOTCH_SIGNALING	-0.34903	-0.0395634	-22.9792	2.55848e-92	4.26413e-92	198.682
HALLMARK_INTERFERON_ALPHA_RESPONSE	-0.337112	-0.0142778	-24.183	5.93894e-100	1.1421e-99	216.246
HALLMARK_ANGIOGENESIS	-0.311425	-0.0346063	-23.695	7.57626e-97	1.3529e-96	209.101
HALLMARK_ESTROGEN_RESPONSE_EARLY	-0.30564	-0.0252796	-42.014	2.04879e-214	1.70732e-213	479.79
HALLMARK_BILE_ACID_METABOLISM	-0.30122	-0.0290893	-35.5654	9.52802e-174	2.97751e-173	386.129
HALLMARK_APICAL_SURFACE	-0.289699	-0.023902	-22.4409	6.16266e-89	9.93978e-89	190.903
HALLMARK_ESTROGEN_RESPONSE_LATE	-0.269623	-0.0218326	-40.7016	2.78787e-206	1.99134e-205	461.056
HALLMARK_HYPOXIA	-0.268704	-0.0347893	-32.4875	7.72697e-154	2.03341e-153	340.284
HALLMARK_INFLAMMATORY_RESPONSE	-0.256578	-0.0207259	-38.8737	8.01114e-195	5.00697e-194	434.665
HALLMARK_EPITHELIAL_MESENCHYMAL_TRANSITION	-0.253746	-0.0307901	-36.4031	4.03392e-179	1.44069e-178	398.503
HALLMARK_KRAS_SIGNALING_UP	-0.245942	-0.0199768	-35.8742	9.90577e-176	3.30192e-175	390.696
HALLMARK_MYOGENESIS	-0.239734	-0.0315297	-33.5953	4.97753e-161	1.46398e-160	356.842
HALLMARK_WNT_BETA_CATENIN_SIGNALING	-0.232355	-0.0259893	-16.9446	4.12183e-56	5.57005e-56	115.441
HALLMARK_MITOTIC_SPINDLE	-0.22479	-0.0232958	-25.2562	7.94377e-107	1.65495e-106	232.063
HALLMARK_COAGULATION	-0.221646	-0.0386256	-30.2194	4.61657e-139	1.09918e-138	306.263
HALLMARK_PEROXISOME	-0.215378	-0.0188046	-25.1899	2.11922e-106	4.23844e-106	231.083
HALLMARK_IL2_STAT5_SIGNALING	-0.21036	-0.0243925	-33.4147	7.37101e-160	2.0475e-159	354.147
HALLMARK_APOPTOSIS	-0.208912	-0.0271618	-31.4718	3.15372e-147	7.88431e-147	325.063
HALLMARK_CHOLESTEROL_HOMEOSTASIS	-0.207965	-0.035485	-20.469	9.31695e-77	1.45577e-76	162.891
HALLMARK_APICAL_JUNCTION	-0.207562	-0.0236778	-27.7791	3.71049e-123	8.06628e-123	269.649
HALLMARK_ANDROGEN_RESPONSE	-0.174541	-0.0302879	-20.1397	9.23895e-75	1.39984e-74	158.301
HALLMARK_HEME_METABOLISM	-0.168141	-0.0190033	-23.8746	5.47335e-98	1.01358e-97	211.726
HALLMARK_KRAS_SIGNALING_DN	-0.15844	-0.0102066	-19.8846	3.19246e-73	4.69479e-73	154.764
HALLMARK_IL6_JAK_STAT3_SIGNALING	-0.150437	-0.0203541	-17.4213	8.45629e-59	1.17448e-58	121.615
HALLMARK_P53_PATHWAY	-0.128234	-0.0188813	-17.6307	5.43715e-60	7.76736e-60	124.353
HALLMARK_ALLOGRAFT_REJECTION	-0.0959099	-0.00135532	-14.7544	2.75621e-44	3.62659e-44	88.2919
HALLMARK_PANCREAS_BETA_CELLS	-0.0932838	0.00985142	-7.7826	1.94566e-14	2.31626e-14	20.046
HALLMARK_COMPLEMENT	-0.0886916	-0.0329271	-13.4166	1.50444e-37	1.92876e-37	72.8406
HALLMARK_FATTY_ACID_METABOLISM	-0.085109	-0.0166117	-10.5315	1.54248e-24	1.92809e-24	43.0576
HALLMARK_XENOBIOTIC_METABOLISM	-0.0491354	-0.0149439	-7.3307	5.09579e-13	5.79067e-13	16.8317
HALLMARK_UV_RESPONSE_UP	-0.0408331	-0.0209334	-6.15518	1.12786e-09	1.22593e-09	9.28111
HALLMARK_G2M_CHECKPOINT	0.0297751	0.00426198	3.33642	0.000883394	0.000939781	-3.75593
HALLMARK_GLYCOLYSIS	0.0444035	-0.0216433	6.66434	4.62735e-11	5.1415e-11	12.4053
HALLMARK_SPERMATOGENESIS	0.066094	0.00120621	7.91354	7.3249e-15	8.9328e-15	21.0088
HALLMARK_E2F_TARGETS	0.0700408	0.0363832	7.47445	1.83619e-13	2.13511e-13	17.8358
HALLMARK_MTORC1_SIGNALING	0.261696	-0.0142555	36.6497	1.06786e-180	4.10714e-180	402.135
HALLMARK_REACTIVE_OXYGEN_SPECIES_PATHWAY	0.269542	-0.0185226	23.3884	6.65726e-95	1.1478e-94	204.628
HALLMARK_MYC_TARGETS_V1	0.305289	0.0249574	28.0392	7.53022e-125	1.71141e-124	273.545
HALLMARK_DNA_REPAIR	0.335544	-0.00154374	43.3317	1.68944e-222	1.68944e-221	498.409
HALLMARK_UNFOLDED_PROTEIN_RESPONSE	0.349505	-0.0212941	37.8427	2.67769e-188	1.21713e-187	419.64
HALLMARK_OXIDATIVE_PHOSPHORYLATION	0.45056	0.00903967	46.9555	2.80761e-244	7.01903e-243	548.576
HALLMARK_MYC_TARGETS_V2	0.469725	0.0158137	37.9484	5.71358e-189	2.85679e-188	421.185

## Sheet: EVT2
Pathway	logFC	AveExpr	t	P.Value	adj.P.Val	B
HALLMARK_TGF_BETA_SIGNALING	-0.68366	-0.0595408	-73.0866	0	0	862.839
HALLMARK_TNFA_SIGNALING_VIA_NFKB	-0.659377	-0.0520759	-112.126	0	0	1209.45
HALLMARK_HEDGEHOG_SIGNALING	-0.633204	-0.0226468	-57.5337	7.78259e-304	3.8913e-303	685.43
HALLMARK_ANGIOGENESIS	-0.453769	-0.0346063	-37.7583	9.19908e-188	2.0907e-187	418.024
HALLMARK_UV_RESPONSE_DN	-0.433736	-0.0451206	-58.8493	0	0	701.525
HALLMARK_INTERFERON_GAMMA_RESPONSE	-0.421027	-0.0159938	-48.8656	1.76177e-255	7.34071e-255	574.021
HALLMARK_NOTCH_SIGNALING	-0.378713	-0.0395634	-27.2682	7.76532e-120	1.29422e-119	261.608
HALLMARK_INTERFERON_ALPHA_RESPONSE	-0.37746	-0.0142778	-29.613	4.16503e-135	7.18109e-135	296.763
HALLMARK_IL6_JAK_STAT3_SIGNALING	-0.355846	-0.0203541	-45.0674	5.14444e-233	1.51307e-232	522.265
HALLMARK_BILE_ACID_METABOLISM	-0.349999	-0.0290893	-45.1946	8.85127e-234	2.76602e-233	524.026
HALLMARK_CHOLESTEROL_HOMEOSTASIS	-0.315188	-0.035485	-33.9274	3.51908e-163	7.03815e-163	361.406
HALLMARK_EPITHELIAL_MESENCHYMAL_TRANSITION	-0.300062	-0.0307901	-47.0788	5.24053e-245	1.87162e-244	549.892
HALLMARK_COAGULATION	-0.299682	-0.0386256	-44.6851	1.03466e-230	2.87406e-230	516.959
HALLMARK_APOPTOSIS	-0.292056	-0.0271618	-48.1172	4.09546e-251	1.57518e-250	563.962
HALLMARK_ESTROGEN_RESPONSE_EARLY	-0.288887	-0.0252796	-43.4298	4.25936e-223	1.12088e-222	499.417
HALLMARK_INFLAMMATORY_RESPONSE	-0.283062	-0.0207259	-46.9022	5.80195e-244	1.93398e-243	547.486
HALLMARK_KRAS_SIGNALING_UP	-0.259	-0.0199768	-41.3166	4.20372e-210	1.05093e-209	469.483
HALLMARK_HYPOXIA	-0.256168	-0.0347893	-33.8721	8.02716e-163	1.54368e-162	360.582
HALLMARK_APICAL_SURFACE	-0.233221	-0.023902	-19.7577	1.84686e-72	2.43007e-72	152.605
HALLMARK_PROTEIN_SECRETION	-0.230296	-0.0352938	-24.5418	3.03506e-102	4.74229e-102	221.118
HALLMARK_MYOGENESIS	-0.226758	-0.0315297	-34.7525	1.63816e-168	3.41282e-168	373.686
HALLMARK_IL2_STAT5_SIGNALING	-0.219947	-0.0243925	-38.2092	1.27088e-190	3.02591e-190	424.611
HALLMARK_COMPLEMENT	-0.214477	-0.0329271	-35.4828	3.23789e-173	7.03889e-173	384.52
HALLMARK_WNT_BETA_CATENIN_SIGNALING	-0.210516	-0.0259893	-16.7896	3.02711e-55	3.78389e-55	113.043
HALLMARK_ANDROGEN_RESPONSE	-0.186176	-0.0302879	-23.4939	1.42842e-95	2.10061e-95	205.764
HALLMARK_PEROXISOME	-0.163964	-0.0188046	-20.9724	7.84751e-80	1.06047e-79	169.557
HALLMARK_ESTROGEN_RESPONSE_LATE	-0.156956	-0.0218326	-25.9125	4.68876e-111	7.56252e-111	241.396
HALLMARK_HEME_METABOLISM	-0.141365	-0.0190033	-21.9523	6.92482e-86	9.6178e-86	183.482
HALLMARK_APICAL_JUNCTION	-0.129527	-0.0236778	-18.9586	1.05396e-67	1.35124e-67	141.671
HALLMARK_PANCREAS_BETA_CELLS	-0.0972548	0.00985142	-8.87371	3.75463e-18	4.17181e-18	28.0764
HALLMARK_ALLOGRAFT_REJECTION	-0.0859822	-0.00135532	-14.4658	8.4626e-43	1.03202e-42	84.47
HALLMARK_KRAS_SIGNALING_DN	-0.0810922	-0.0102066	-11.1303	4.73908e-27	5.64176e-27	48.3888
HALLMARK_XENOBIOTIC_METABOLISM	-0.0654323	-0.0149439	-10.6763	3.89448e-25	4.52846e-25	44.0114
HALLMARK_PI3K_AKT_MTOR_SIGNALING	-0.0452361	-0.0266628	-5.27293	1.68195e-07	1.82821e-07	3.99812
HALLMARK_P53_PATHWAY	-0.0150446	-0.0188813	-2.26215	0.0239255	0.0244138	-7.15397
HALLMARK_FATTY_ACID_METABOLISM	0.0145046	-0.0166117	1.9629	0.0499658	0.0499658	-7.78371
HALLMARK_ADIPOGENESIS	0.0223955	-0.0135034	3.75658	0.000183326	0.000190964	-2.69938
HALLMARK_MITOTIC_SPINDLE	0.0321847	-0.0232958	3.95471	8.26413e-05	8.79162e-05	-1.94707
HALLMARK_UV_RESPONSE_UP	0.061474	-0.0209334	10.1343	6.25311e-23	7.10581e-23	38.9729
HALLMARK_GLYCOLYSIS	0.139918	-0.0216433	22.9661	3.09166e-92	4.41665e-92	198.091
HALLMARK_REACTIVE_OXYGEN_SPECIES_PATHWAY	0.250994	-0.0185226	23.8184	1.24559e-97	1.88725e-97	210.503
HALLMARK_SPERMATOGENESIS	0.258181	0.00120621	33.8071	2.11397e-162	3.91477e-162	359.613
HALLMARK_UNFOLDED_PROTEIN_RESPONSE	0.267141	-0.0212941	31.6333	2.79747e-148	4.99548e-148	327.094
HALLMARK_MTORC1_SIGNALING	0.338004	-0.0142555	51.7691	3.93532e-272	1.78878e-271	612.384
HALLMARK_G2M_CHECKPOINT	0.475914	0.00426198	58.3218	4.95606e-308	2.75337e-307	695.097
HALLMARK_DNA_REPAIR	0.524018	-0.00154374	74.0077	0	0	872.515
HALLMARK_OXIDATIVE_PHOSPHORYLATION	0.604833	0.00903967	68.9357	0	0	818.139
HALLMARK_MYC_TARGETS_V1	0.675251	0.0249574	67.8259	0	0	805.875
HALLMARK_MYC_TARGETS_V2	0.687223	0.0158137	60.7189	0	0	724.037
HALLMARK_E2F_TARGETS	0.716481	0.0363832	83.6196	0	0	968.551

## Sheet: EVT3
Pathway	logFC	AveExpr	t	P.Value	adj.P.Val	B
HALLMARK_HEDGEHOG_SIGNALING	-0.442159	-0.0226468	-20.5141	4.9565e-77	3.54036e-76	164.274
HALLMARK_TNFA_SIGNALING_VIA_NFKB	-0.254044	-0.0520759	-22.0585	1.50894e-86	1.25745e-85	186.149
HALLMARK_UV_RESPONSE_DN	-0.22166	-0.0451206	-15.3567	1.90806e-47	7.95025e-47	96.3282
HALLMARK_ANDROGEN_RESPONSE	-0.179538	-0.0302879	-11.5686	5.90519e-29	1.64033e-28	53.9601
HALLMARK_HYPOXIA	-0.147943	-0.0347893	-9.98867	2.36508e-22	5.63113e-22	38.8753
HALLMARK_ESTROGEN_RESPONSE_EARLY	-0.13278	-0.0252796	-10.1926	3.65716e-23	9.1429e-23	40.7254
HALLMARK_INFLAMMATORY_RESPONSE	-0.131223	-0.0207259	-11.1024	6.23854e-27	1.64172e-26	49.3325
HALLMARK_TGF_BETA_SIGNALING	-0.127849	-0.0595408	-6.97892	5.76642e-12	9.01003e-12	15.2657
HALLMARK_BILE_ACID_METABOLISM	-0.121781	-0.0290893	-8.02957	3.04687e-15	5.44084e-15	22.6888
HALLMARK_MYOGENESIS	-0.120936	-0.0315297	-9.46395	2.51296e-20	5.23533e-20	34.2543
HALLMARK_IL6_JAK_STAT3_SIGNALING	-0.120305	-0.0203541	-7.77998	1.98389e-14	3.19982e-14	20.8427
HALLMARK_PROTEIN_SECRETION	-0.117983	-0.0352938	-6.41995	2.20276e-10	3.23936e-10	11.6967
HALLMARK_IL2_STAT5_SIGNALING	-0.106565	-0.0243925	-9.45276	2.76989e-20	5.53979e-20	34.158
HALLMARK_KRAS_SIGNALING_UP	-0.0979796	-0.0199768	-7.98096	4.40584e-15	7.34306e-15	22.3252
HALLMARK_PANCREAS_BETA_CELLS	-0.095583	0.00985142	-4.45317	9.52375e-06	1.32274e-05	1.34743
HALLMARK_CHOLESTEROL_HOMEOSTASIS	-0.0666382	-0.035485	-3.66268	0.000264151	0.000338656	-1.8043
HALLMARK_INTERFERON_GAMMA_RESPONSE	-0.0638391	-0.0159938	-3.78333	0.000164969	0.000217064	-1.36162
HALLMARK_HEME_METABOLISM	-0.0607837	-0.0190033	-4.8197	1.68694e-06	2.40991e-06	3.00823
HALLMARK_ALLOGRAFT_REJECTION	0.0418925	-0.00135532	3.59885	0.000337056	0.00042132	-2.03284
HALLMARK_XENOBIOTIC_METABOLISM	0.0462902	-0.0149439	3.85665	0.000123138	0.000166402	-1.08585
HALLMARK_APICAL_SURFACE	0.069426	-0.023902	3.00321	0.00274536	0.00326829	-3.97669
HALLMARK_NOTCH_SIGNALING	0.075968	-0.0395634	2.79301	0.0053328	0.00620093	-4.58065
HALLMARK_INTERFERON_ALPHA_RESPONSE	0.0769816	-0.0142778	3.08385	0.00210572	0.00256795	-3.73359
HALLMARK_PEROXISOME	0.102542	-0.0188046	6.69725	3.7358e-11	5.6603e-11	13.4335
HALLMARK_COMPLEMENT	0.104795	-0.0329271	8.8526	4.46931e-18	8.27649e-18	29.1297
HALLMARK_GLYCOLYSIS	0.112134	-0.0216433	9.39821	4.44547e-20	8.54899e-20	33.6897
HALLMARK_UNFOLDED_PROTEIN_RESPONSE	0.132381	-0.0212941	8.00431	3.6913e-15	6.36431e-15	22.4997
HALLMARK_MITOTIC_SPINDLE	0.156007	-0.0232958	9.78821	1.43934e-21	3.27123e-21	37.0861
HALLMARK_PI3K_AKT_MTOR_SIGNALING	0.159886	-0.0266628	9.5164	1.59054e-20	3.45769e-20	34.7071
HALLMARK_APICAL_JUNCTION	0.164501	-0.0236778	12.2945	3.17234e-32	9.33042e-32	61.442
HALLMARK_SPERMATOGENESIS	0.206867	0.00120621	13.8315	1.35345e-39	4.83375e-39	78.3242
HALLMARK_MTORC1_SIGNALING	0.209699	-0.0142555	16.3998	4.36254e-53	2.18127e-52	109.273
HALLMARK_P53_PATHWAY	0.213725	-0.0188813	16.4093	3.8693e-53	2.14961e-52	109.393
HALLMARK_FATTY_ACID_METABOLISM	0.222349	-0.0166117	15.3646	1.73305e-47	7.8775e-47	96.424
HALLMARK_ADIPOGENESIS	0.234336	-0.0135034	20.0708	2.41002e-74	1.50627e-73	158.099
HALLMARK_MYC_TARGETS_V1	0.254006	0.0249574	13.0277	1.1428e-35	3.57125e-35	69.327
HALLMARK_UV_RESPONSE_UP	0.268495	-0.0209334	22.6014	6.07756e-90	6.07756e-89	193.954
HALLMARK_REACTIVE_OXYGEN_SPECIES_PATHWAY	0.296971	-0.0185226	14.3899	2.06796e-42	7.9537e-42	84.7798
HALLMARK_MYC_TARGETS_V2	0.301094	0.0158137	13.5838	2.27895e-38	7.59648e-38	75.5137
HALLMARK_G2M_CHECKPOINT	0.377617	0.00426198	23.6292	1.9817e-96	2.47713e-95	208.868
HALLMARK_DNA_REPAIR	0.449392	-0.00154374	32.4079	2.54638e-153	1.27319e-151	339.734
HALLMARK_OXIDATIVE_PHOSPHORYLATION	0.469493	0.00903967	27.3233	3.40951e-120	5.68251e-119	263.523
HALLMARK_E2F_TARGETS	0.49554	0.0363832	29.5309	1.42947e-134	3.57368e-133	296.598
