# Supplementary material for: Dissecting trophoblastic heterogeneity in abnormal pregnancy: Insights from comparative analysis of twin-pregnancy with hydatidiform mole and coexisting live fetus
Source: Genes Dis. 2025 Apr 28;13(1):101651. doi: 10.1016/j.gendis.2025.101651 (PMC12624585; doi:10.1016/j.gendis.2025.101651)
Supplement: Multimedia component 4 [file mmc4.xlsx]

## Sheet: Table S3. CTB_DEGs
gene	p_val	avg_log2FC	pct.1	pct.2	p_val_adj	cluster
TYMS	0	0.909524	0.977	0.672	0	CTB1
HIST1H4C	0	1.16294	0.995	0.864	0	CTB1
HIST1H1D	0	0.877494	0.794	0.402	0	CTB1
HMMR	0	1.59927	0.921	0.34	0	CTB2
PLK1	0	1.02035	0.775	0.173	0	CTB2
TOP2A	0	2.0417	0.961	0.448	0	CTB2
CDC20	0	1.34808	0.915	0.329	0	CTB2
PTTG1	0	1.62178	0.972	0.49	0	CTB2
CENPF	0	1.8702	0.959	0.531	0	CTB2
CCNB1	0	1.58555	0.98	0.579	0	CTB2
CDKN3	0	1.38779	0.879	0.301	0	CTB2
DEPDC1	0	1.0396	0.834	0.268	0	CTB2
AURKA	0	1.24341	0.844	0.314	0	CTB2
HMGB2	0	1.3922	0.995	0.769	0	CTB2
CCNB2	0	1.22987	0.951	0.498	0	CTB2
UBE2C	0	1.56933	0.849	0.396	0	CTB2
ARL6IP1	0	1.18382	0.961	0.703	0	CTB2
TPX2	0	1.12238	0.872	0.388	0	CTB2
UBE2S	0	1.29031	0.972	0.709	0	CTB2
BIRC5	0	1.04476	0.925	0.481	0	CTB2
DLGAP5	0	0.828887	0.702	0.203	0	CTB2
GTSE1	0	0.884345	0.736	0.235	0	CTB2
TUBA1C	0	1.03612	0.989	0.911	0	CTB2
CCNA2	0	0.926101	0.849	0.369	0	CTB2
KPNA2	0	1.28118	0.907	0.567	0	CTB2
CKS2	0	1.08079	0.946	0.675	0	CTB2
CENPE	0	0.926687	0.754	0.306	0	CTB2
ASPM	0	1.07485	0.838	0.464	0	CTB2
CKAP2	0	0.956355	0.811	0.41	0	CTB2
JPT1	0	0.923946	0.962	0.813	0	CTB2
TUBA1B	0	0.814208	0.998	0.936	0	CTB2
TUBB4B	0	1.02628	0.972	0.888	0	CTB2
MKI67	0	0.985767	0.836	0.447	0	CTB2
HMGB1	0	0.826852	0.997	0.958	0	CTB2
STMN1	0	0.969454	0.989	0.776	0	CTB2
HMGN2	0	0.958664	0.995	0.956	0	CTB2
MT2A	0	0.998202	0.905	0.732	0	CTB2
LDHA	0	1.06931	0.997	0.916	0	CTB3
FABP5	0	1.17987	0.754	0.271	0	CTB3
ASCL2	0	0.820519	0.846	0.45	0	CTB3
CCNE1	0	0.859818	0.944	0.795	0	CTB3
TPM1	0	0.828165	0.989	0.89	0	CTB3
COL17A1	0	0.918376	0.308	0.091	0	CTB4
CLU	0	1.31524	0.558	0.379	0	CTB4
SERPINE1	0	0.806502	0.64	0.504	0	CTB4
AHNAK	0	0.813716	0.93	0.892	0	CTB4
TIMP3	0	0.932962	0.903	0.869	0	CTB4
IGFBP3	0	1.15315	0.511	0.363	0	CTB4
FN1	0	1.577	0.852	0.819	1.2223e-11	CTB4
FLT1	7.71727e-08	1.01373	0.668	0.632	0.00243102	CTB4
H19	0.000424919	1.05126	0.79	0.779	1	CTB4
SLC22A11	0	1.05083	0.902	0.651	0	CTB5
SMAGP	0	1.06167	0.944	0.857	0	CTB5
DUSP9	0	0.916577	0.95	0.767	0	CTB5
HSD17B1	0	1.17606	0.938	0.768	0	CTB5
SLC26A2	0	0.954693	0.841	0.521	0	CTB5
OLR1	0	0.902026	0.824	0.539	0	CTB5
EFEMP1	0	1.01491	0.956	0.881	0	CTB5
GABARAPL1	0	0.958664	0.833	0.566	0	CTB5
INSL4	0	1.19122	0.633	0.3	0	CTB5
SLC43A2	0	0.916196	0.904	0.774	0	CTB5
SLC40A1	0	0.943656	0.799	0.616	0	CTB5
TBX3	0	0.82412	0.796	0.585	0	CTB5
CSF3R	0	0.921538	0.741	0.54	0	CTB5
JUN	0	0.833296	0.914	0.803	0	CTB5
SAT1	0	0.860539	0.938	0.919	0	CTB5
PHLDA2	0	1.32205	0.516	0.322	0	CTB5
CDKN1C	0	1.29518	0.57	0.417	0	CTB5
S100A9	0	1.01392	0.529	0.385	0	CTB5
